# Supplementary material for: Association of COVID-19 stimulus receipt and spending with family health
Source: PLoS One. 2025 Aug 22;20(8):e0328389. doi: 10.1371/journal.pone.0328389 (PMC12373205; doi:10.1371/journal.pone.0328389)
Supplement: S1 Data — (CSV) [file pone.0328389.s003.csv]

partnumb	duration	finished	consent	gender	selfdesc	age	race	relstat	USborn	child	numchild	pplhouse	educ	employ	ladder	income	stim1	stim1sav	stim1loan	stim1house	stim1food	stim1dur	stim1med	attention1	stim2	stim2sav	stim2loan	stim2house	stim2food	stim2dur	stim2med	stim3	stim3sav	stim3loan	stim3house	stim3food	stim3dur	stim3med	attention2	fhs_1	fhs_2	fhs_3	fhs_4	fhs_5	fhs_6	fhs_7	fhs_8	fhs_9	fhs_10
1	337	TRUE	Accept	Male		37	White/Caucasian	Married	Yes	Yes	2	4	4 year degree	Yes	9	$40,000 to < $60,000	Yes	Some	Most	Some	Most	Some	Most	Some	Yes	Most	Some	Some	Most	Some	Most	Yes	Most	Some	Most	Some	Most	Most	Lavender note	Somewhat agree	Strongly agree	Neither agree nor disagree	Strongly agree	Neither agree nor disagree	Strongly agree	Somewhat agree	Strongly agree	Strongly agree	Somewhat agree
2	338	TRUE	Accept	Male		25	Black/African American	In a cohabiting relationship	Yes	Yes	2	4	4 year degree	Yes	6	$80,000 to < $100,000	Yes	Some	Most	None	None	None	None	Some	Yes	None	None	Most	None	Most	Some	Yes	Most	Some	None	None	None	None	Lavender note	Neither agree nor disagree	Neither agree nor disagree	Strongly agree	Somewhat agree	Neither agree nor disagree	Somewhat agree	Somewhat disagree	Somewhat agree	Somewhat agree	Somewhat disagree
3	339	TRUE	Accept	Male		37	Black/African American	Married	Yes	Yes	1	3	4 year degree	Yes	9	$20,000 to < $40,000	Yes	Most	Some	Some	None	Some	Some	Some	Yes	Some	None	Some	Some	None	Some	Yes	Some	Most	Some	None	None	Some	Lavender note	Somewhat agree	Strongly agree	Somewhat agree	Somewhat agree	Strongly agree	Somewhat agree	Strongly agree	Somewhat agree	Somewhat agree	Strongly agree
4	341	TRUE	Accept	Male		25	White/Caucasian	Married	Yes	Yes	1		High school graduate	Yes	9	$40,000 to < $60,000	Yes	Some	None	Some	Most	None	None	Some	Yes	None	Most	Some	None	Some	Some	Yes	Some	Most	None	Some	None	Some	Lavender note	Neither agree nor disagree	Somewhat agree	Neither agree nor disagree	Strongly agree	Somewhat agree	Neither agree nor disagree	Somewhat agree	Strongly agree	Somewhat agree	Neither agree nor disagree
5	341	TRUE	Accept	Male		24	White/Caucasian	Other	Yes	No		4	Some college	Yes	4	$40,000 to < $60,000	Yes	None	None	None	None	None	None	Some	Yes	None	None	None	None	None	None	Yes	None	None	None	None	None	None	Lavender note	Neither agree nor disagree	Strongly agree	Strongly agree	Somewhat agree	Somewhat disagree	Somewhat agree	Somewhat agree	Neither agree nor disagree	Somewhat agree	Somewhat agree
6	346	TRUE	Accept	Female		24	White/Caucasian	Married	Yes	Yes	2	4	4 year degree	Yes	8	$60,000 to < $80,000	Yes	Most	Some	Some	Most	Some	Most	Some	No							No							Lavender note	Strongly agree	Somewhat agree	Neither agree nor disagree	Somewhat agree	Strongly agree	Strongly agree	Neither agree nor disagree	Strongly agree	Somewhat agree	Neither agree nor disagree
7	356	TRUE	Accept	Male		27	White/Caucasian	Other	Yes	No		1	4 year degree	Yes	2	< $10,000 per year	Yes	None	None	None	Most	None	None	Some	Yes	None	None	None	Most	None	None	Yes	None	None	None	Most	None	None	Lavender note	Somewhat disagree	Somewhat agree	Somewhat agree	Somewhat agree	Somewhat disagree	Somewhat agree	Somewhat agree	Somewhat agree	Somewhat agree	Somewhat agree
8	356	TRUE	Accept	Female		24	White/Caucasian	Married	Yes	Yes	1	3	4 year degree	Yes	9	$60,000 to < $80,000	No								No							No							Lavender note	Somewhat agree	Somewhat agree	Strongly agree	Strongly agree	Somewhat agree	Neither agree nor disagree	Somewhat agree	Strongly agree	Strongly agree	Somewhat agree
9	363	TRUE	Accept	Female		42	Hispanic/Latino	Married	Yes	Yes	2	4	Master's degree	Yes	3	$40,000 to < $60,000	Yes	Some	None	None	Some	None	Some	Some	Yes	Some	None	Some	Some	None	Some	Yes	Some	None	Some	Some	None	None	Lavender note	Somewhat agree	Neither agree nor disagree	Neither agree nor disagree	Somewhat agree	Somewhat disagree	Neither agree nor disagree	Somewhat agree	Neither agree nor disagree	Neither agree nor disagree	Somewhat agree
10	367	TRUE	Accept	Male		20	White/Caucasian	In a cohabiting relationship	Yes	No		4	Some college	Yes	7	$100,000 to < $120,000	No								Yes	None	Most	Most	Some	None	Most	No							Lavender note	Somewhat disagree	Neither agree nor disagree	Strongly disagree	Somewhat disagree	Neither agree nor disagree	Somewhat agree	Neither agree nor disagree	Strongly disagree	Neither agree nor disagree	Neither agree nor disagree
11	372	TRUE	Accept	Male		45	Black/African American	Married	Yes	Yes	2	2	4 year degree	Yes	9	$20,000 to < $40,000	Yes	Most	Some	Most	Some	Most	Most	Some	Yes	Most	Some	Most	Some	Most	Some	Yes	Most	Some	Most	Some	Most	Some	Lavender note	Somewhat agree	Strongly agree	Somewhat agree	Neither agree nor disagree	Somewhat agree	Strongly agree	Somewhat agree	Neither agree nor disagree	Somewhat agree	Strongly agree
12	375	TRUE	Accept	Male		31	Black/African American	Married	Yes	Yes	1	3	Master's degree	Yes	9	$20,000 to < $40,000	Yes	Some	Some	Most	Some	Most	Some	Some	Yes	Some	Some	None	Most	Some	Some	Yes	Some	Some	None	Some	Most	Some	Lavender note	Somewhat agree	Strongly agree	Somewhat agree	Somewhat agree	Somewhat agree	Neither agree nor disagree	Strongly agree	Somewhat agree	Somewhat agree	Strongly agree
13	384	TRUE	Accept	Female		24	White/Caucasian	Married	Yes	Yes	1	3	4 year degree	Yes	8	$40,000 to < $60,000	No								No							No							Lavender note	Somewhat agree	Strongly agree	Strongly agree	Somewhat agree	Strongly agree	Strongly agree	Somewhat agree	Neither agree nor disagree	Somewhat agree	Somewhat agree
14	385	TRUE	Accept	Female		33	White/Caucasian	Married	Yes	Yes	1	1	4 year degree	Yes	6	$20,000 to < $40,000	Yes	Some	Some	Most	Most	Some	Some	Some	Yes	Some	Some	Most	Most	Some	Most	Yes	Some	Some	Most	Most	Some	Some	Lavender note	Somewhat agree	Somewhat agree	Somewhat agree	Somewhat agree	Somewhat agree	Somewhat agree	Somewhat agree	Somewhat agree	Neither agree nor disagree	Neither agree nor disagree
15	387	TRUE	Accept	Female		38	White/Caucasian	Married	Yes	Yes	2	4	4 year degree	Yes	10	$40,000 to < $60,000	Yes	Some	Some	Most	Most	Some	Some	Some	Yes	Some	Most	Most	Some	Some	Some	Yes	None	Some	Some	Most	Most	Some	Lavender note	Strongly agree	Strongly agree	Somewhat agree	Strongly agree	Strongly agree	Strongly agree	Strongly agree	Strongly agree	Strongly agree	Somewhat agree
16	387	TRUE	Accept	Female		25	White/Caucasian	Other	Yes	Yes	1	2	4 year degree	Yes	10	$60,000 to < $80,000	Yes	None	Most	Most	None	Some	Some	Some	Yes	Some	Some	Most	Some	Some	Most	Yes	Most	Some	Some	Some	Some	Most	Lavender note	Somewhat agree	Strongly agree	Strongly agree	Somewhat agree	Somewhat agree	Strongly agree	Somewhat agree	Strongly agree	Strongly agree	Somewhat agree
17	388	TRUE	Accept	Female		41	White/Caucasian	Married	Yes	Yes	4	5	4 year degree	Yes	4	$60,000 to < $80,000	Yes	Most	None	None	None	None	None	Some	Yes	Most	None	None	None	Some	None	Yes	Most	None	None	None	Some	None	Lavender note	Somewhat disagree	Somewhat agree	Somewhat agree	Somewhat agree	Somewhat disagree	Somewhat agree	Strongly agree	Somewhat agree	Neither agree nor disagree	Somewhat agree
18	388	TRUE	Accept	Male		26	White/Caucasian	Other	Yes	No		1	4 year degree	Yes	5	$40,000 to < $60,000	Yes	None	None	Some	Some	None	None	Some	Yes	None	None	Some	Some	Some	None	Yes	None	None	Some	Some	Some	None	Lavender note	Strongly disagree	Strongly agree	Strongly agree	Strongly agree	Somewhat disagree	Somewhat agree	Strongly agree	Somewhat agree	Strongly agree	Strongly agree
19	395	TRUE	Accept	Male		25	Black/African American	Other	Yes	No		1	Some college	Yes	8	$10,000 to < $20,000 per year	Yes	Most	Some	Most	Most	None	Some	Some	Yes	Some	Most	Most	Most	Most	Some	No							Lavender note	Strongly disagree	Somewhat agree	Somewhat disagree	Strongly disagree	Neither agree nor disagree	Strongly agree	Somewhat disagree	Neither agree nor disagree	Strongly agree	Somewhat disagree
20	403	TRUE	Accept	Female		31	White/Caucasian	Married	Yes	Yes	3	5	4 year degree	Yes	5	$60,000 to < $80,000	Yes	Some	Some	Some	Some	None	None	Some	Yes	Most	Some	None	None	None	None	Yes	Some	Some	None	None	None	None	Lavender note	Strongly disagree	Strongly agree	Strongly agree	Strongly agree	Strongly disagree	Strongly agree	Strongly agree	Strongly agree	Strongly agree	Strongly agree
21	415	TRUE	Accept	Male		30	White/Caucasian	Married	Yes	Yes	2	4	4 year degree	Yes	7	$140,000 to < $160,000	Yes	Some	Most	Some	None	Some	Most	Some	Yes	Some	Most	None	Most	Some	Most	Yes	None	Some	Some	Most	Most	Most	Lavender note	Strongly agree	Somewhat agree	Neither agree nor disagree	Somewhat agree	Neither agree nor disagree	Somewhat disagree	Neither agree nor disagree	Somewhat agree	Neither agree nor disagree	Somewhat disagree
22	417	TRUE	Accept	Male		33	Black/African American	Married	Yes	Yes	2	4	4 year degree	Yes	6	$40,000 to < $60,000	Yes	Most	Some	Most	Some	Some	Most	Some	Yes	Most	Some	Most	Some	Most	Most	Yes	Most	Some	Most	Some	Most	Some	Lavender note	Strongly agree	Somewhat agree	Strongly agree	Neither agree nor disagree	Strongly agree	Somewhat agree	Strongly agree	Somewhat agree	Strongly agree	Neither agree nor disagree
23	417	TRUE	Accept	Female		59	White/Caucasian	Married	Yes	Yes	1	6	Master's degree	Yes	10	$40,000 to < $60,000	Yes	Most	Some	Most	Some	Most	Some	Some	Yes	None	Some	Most	Some	Most	Some	Yes	Most	Some	Most	Some	None	Some	Lavender note	Strongly agree	Somewhat agree	Neither agree nor disagree	Somewhat disagree	Neither agree nor disagree	Somewhat agree	Strongly agree	Somewhat agree	Neither agree nor disagree	Somewhat agree
24	423	TRUE	Accept	Female		53	Multiracial	In a cohabiting relationship	Yes	No		2	4 year degree	Yes	1	$10,000 to < $20,000 per year	Yes	None	None	Some	Some	None	None	Some	Yes	None	None	None	None	None	None	Yes	None	None	None	None	None	None	Lavender note	Strongly agree	Somewhat disagree	Neither agree nor disagree	Neither agree nor disagree	Neither agree nor disagree	Somewhat disagree	Somewhat disagree	Somewhat disagree	Neither agree nor disagree	Neither agree nor disagree
25	427	TRUE	Accept	Male		45	Black/African American	Married	Yes	Yes	2	5	Master's degree	Yes	9	$60,000 to < $80,000	Yes	Most	None	Some	Some	Most	Some	Some	Yes	Most	None	Some	Some	Most	Some	Yes	Most	None	Some	Most	Some	Some	Lavender note	Somewhat disagree	Strongly agree	Somewhat agree	Somewhat disagree	Neither agree nor disagree	Strongly agree	Somewhat agree	Strongly disagree	Strongly agree	Somewhat disagree
26	431	TRUE	Accept	Male		45	White/Caucasian	Married	Yes	Yes	2	4	Some college	Yes	6	$60,000 to < $80,000	Yes	Some	Some	Some	Some	Some	Some	Some	Yes		Some	Some	Some	Some	Some	Yes	None	Some	Some	Some	Some	Some	Lavender note	Somewhat agree	Somewhat agree	Somewhat agree	Somewhat agree	Somewhat agree	Somewhat agree	Somewhat agree	Somewhat agree	Somewhat agree	Somewhat agree
27	431	TRUE	Accept	Female		34	White/Caucasian	Married	Yes	Yes	3	5	Some college	No	2	< $10,000 per year	Yes	None	None	Most	Most	Most	Some	Some	Yes	None	None	Most	Most	Most	Most	Yes	None	Most	Most	Most	Most	Most	Lavender note	Neither agree nor disagree	Neither agree nor disagree	Neither agree nor disagree	Neither agree nor disagree	Neither agree nor disagree	Neither agree nor disagree	Neither agree nor disagree	Neither agree nor disagree	Neither agree nor disagree	Neither agree nor disagree
28	432	TRUE	Accept	Female		49	White/Caucasian	Married	Yes	Yes	1	1	4 year degree	Yes	6	$20,000 to < $40,000	Yes	Some	Some	Some	Most	Some	Some	Some	Yes	Some	Most	Most	Some	Some	Some	Yes	Some	Most	Most	Some	Some	Most	Lavender note	Somewhat agree	Somewhat agree	Somewhat agree	Somewhat agree	Neither agree nor disagree	Neither agree nor disagree	Somewhat agree	Somewhat agree	Somewhat agree	Somewhat agree
29	432	TRUE	Accept	Male		32	Black/African American	Other	Yes	No		2	4 year degree	Yes	3	$20,000 to < $40,000	Yes	Most	None	None	None	None	None	Some	Yes	None	None	Most	None	Some	None	Yes	Some	None	Some	None	None	None	Lavender note	Strongly disagree	Strongly agree	Somewhat agree	Strongly agree	Neither agree nor disagree	Strongly disagree	Somewhat agree	Strongly disagree	Somewhat agree	Neither agree nor disagree
30	437	TRUE	Accept	Female		25	White/Caucasian	Other	Yes	No		3	4 year degree	Yes	4	$40,000 to < $60,000	Yes	None	None	None	None	None	None	Some	Yes	None	None	None	None	None	None	Yes	None	None	None	None	None	None	Lavender note	Neither agree nor disagree	Somewhat agree	Somewhat agree	Strongly agree	Neither agree nor disagree	Somewhat agree	Somewhat agree	Somewhat agree	Somewhat agree	Strongly agree
31	438	TRUE	Accept	Male		40	White/Caucasian	Married	Yes	Yes	2	4	Master's degree	Yes	8	$60,000 to < $80,000	Yes	Most	Some	Most	Some	None	Some	Some	Yes	Most	Some	Most	Some	Most	Some	Yes	Most	Some	Most	Some	Most	Some	Lavender note	Somewhat agree	Somewhat disagree	Somewhat agree	Neither agree nor disagree	Strongly agree	Somewhat agree	Neither agree nor disagree	Strongly agree	Somewhat agree	Neither agree nor disagree
32	438	TRUE	Accept	Male		33	White/Caucasian	Other	Yes	No		1	4 year degree	No	1	$10,000 to < $20,000 per year	Yes	Most	Some	Some	Some	None	Some	Some	Yes	Most	Some	Some	Some	Some	Some	Yes	Most	Some	Some	Some	Some	Some	Lavender note	Somewhat agree	Somewhat disagree	Neither agree nor disagree	Somewhat disagree	Neither agree nor disagree	Somewhat disagree	Neither agree nor disagree	Strongly disagree	Strongly disagree	Strongly disagree
33	448	TRUE	Accept	Female		47	White/Caucasian	Other	Yes	Yes	2	1	2 year degree	Yes	3	$20,000 to < $40,000	No								No							No							Lavender note	Strongly disagree	Strongly agree	Strongly agree	Strongly agree	Strongly disagree	Strongly agree	Strongly agree	Strongly agree	Strongly agree	Strongly agree
34	449	TRUE	Accept	Male		41	White/Caucasian	Married	Yes	Yes	2	4	4 year degree	Yes	7	$60,000 to < $80,000	Yes	Some	Some	Most	None	None	Some	Some	No							Yes	None	None	Most	Some	Most	Some	Lavender note	Somewhat agree	Somewhat agree	Neither agree nor disagree	Somewhat agree	Strongly agree	Strongly agree	Somewhat agree	Neither agree nor disagree	Somewhat agree	Neither agree nor disagree
35	450	TRUE	Accept	Male		29	White/Caucasian	In a cohabiting relationship	Yes	No		3	4 year degree	Yes	4	$20,000 to < $40,000	Yes	None	Some	Most	Most	Some	None	Some	Yes	None	None	Most	Some	Some	None	Yes	None	None	Most	Some	Some	None	Lavender note	Neither agree nor disagree	Strongly agree	Somewhat agree	Somewhat agree	Neither agree nor disagree	Neither agree nor disagree	Neither agree nor disagree	Neither agree nor disagree	Somewhat agree	Somewhat agree
36	452	TRUE	Accept	Female		30	White/Caucasian	Married	Yes	Yes	2	4	4 year degree	Yes	5	$100,000 to < $120,000	Yes	Most	Some	None	None	None	None	Some	Yes	Most	Some	None	None	None	None	Yes	Most	None	None	None	None	None	Lavender note	Strongly disagree	Strongly agree	Strongly agree	Strongly agree	Strongly disagree	Strongly agree	Strongly agree	Strongly agree	Strongly agree	Strongly agree
37	453	TRUE	Accept	Male		22	Hispanic/Latino	Married	Yes	No		2	4 year degree	No	1	< $10,000 per year	Yes	None	None	None	Most	None	None	Some	Yes	None	None	Some	Most	Some	None	Yes	None	None	None	Some	None	None	Lavender note	Strongly agree	Somewhat agree	Somewhat agree	Somewhat agree	Somewhat agree	Neither agree nor disagree	Neither agree nor disagree	Neither agree nor disagree	Neither agree nor disagree	Neither agree nor disagree
38	454	TRUE	Accept	Male		26	Hispanic/Latino	Married	Yes	Yes	1	3	4 year degree	Yes	4	$40,000 to < $60,000	Yes	Some	Some	Some	Some	Some	Some	Some	Yes	Some	Some	Some	Some	Some	Some	Yes	Some	Some	Some	Some	Some	Some	Lavender note	Strongly disagree	Strongly agree	Strongly agree	Strongly agree	Strongly disagree	Strongly agree	Strongly agree	Strongly agree	Strongly agree	Strongly agree
39	455	TRUE	Accept	Female		45	White/Caucasian	Married	Yes	Yes	2	3	4 year degree	Yes	6	$80,000 to < $100,000	Yes	None	Most	None	None	None	None	Some	Yes	None	Most	None	None	None	None	Yes	None	Most	None	None	None	None	Lavender note	Strongly disagree	Strongly agree	Strongly agree	Strongly agree	Strongly disagree	Strongly agree	Strongly agree	Strongly agree	Strongly agree	Strongly agree
40	463	TRUE	Accept	Male		51	White/Caucasian	Married	Yes	Yes	2	4	4 year degree	Yes	10	$40,000 to < $60,000	Yes	Most	Some	Some	Most	Some	Most	Some	Yes	Most	Some	Some	Most	Most	Most	Yes	Most	Some	Some	Some	Most	Some	Lavender note	Strongly agree	Strongly agree	Strongly agree	Strongly agree	Somewhat agree	Strongly agree	Strongly agree	Somewhat agree	Strongly agree	Strongly agree
41	470	TRUE	Accept	Female		42	White/Caucasian	Married	Yes	No		5	4 year degree	Yes	6	$140,000 to < $160,000	Yes	None	None	Some	None	None	None	Some	Yes	None	None	Some	Some	None	None	Yes	None	None	Most	None	None	None	Lavender note	Somewhat disagree	Neither agree nor disagree	Somewhat agree	Strongly agree	Somewhat disagree	Somewhat agree	Strongly agree	Somewhat agree	Somewhat agree	Somewhat agree
42	470	TRUE	Accept	Female		38	White/Caucasian	Married	Yes	Yes	3	5	Some college	No	3	$20,000 to < $40,000	Yes	None	Some	Some	Some	Some	None	Some	Yes	None	None	Some	Some	None	None	Yes	None	None	Most	Some	None	None	Lavender note	Strongly disagree	Strongly agree	Strongly agree	Strongly agree	Strongly disagree	Strongly agree	Strongly agree	Strongly agree	Strongly agree	Strongly agree
43	471	TRUE	Accept	Male		27	White/Caucasian	In a cohabiting relationship	Yes	No		2	Professional or Doctorate degree	Yes	7	$20,000 to < $40,000	Yes	Most	None	None	None	Some	None	Some	Yes	Most	None	None	None	Some	None	Yes	Most	None	None	None	Some	None	Lavender note	Strongly disagree	Somewhat agree	Strongly agree	Strongly agree	Strongly disagree	Strongly agree	Strongly agree	Strongly agree	Strongly agree	Strongly agree
44	472	TRUE	Accept	Female		25	Asian	Other	Yes	No		4	4 year degree	No	6	< $10,000 per year	No								Yes	None	None	None	Most	None	None	Yes	None	None	None	Most	None	None	Lavender note	Somewhat disagree	Somewhat disagree	Somewhat agree	Somewhat agree	Somewhat disagree	Somewhat agree	Somewhat agree	Strongly disagree	Somewhat agree	Neither agree nor disagree
45	474	TRUE	Accept	Female		56	White/Caucasian	Married	Yes	Yes	1	2	4 year degree	Yes	6	$80,000 to < $100,000	Yes	Most	None	None	None	None	None	Some	Yes	Most	None	None	None	None	None	Yes	Most	None	None	None	None	None	Lavender note	Strongly disagree	Strongly agree	Strongly agree	Strongly agree	Strongly disagree	Strongly agree	Strongly agree	Strongly agree	Strongly agree	Strongly agree
46	476	TRUE	Accept	Male			Black/African American	Married	Yes	Yes	2		4 year degree	Yes	8	$20,000 to < $40,000	Yes	Some	Most	Most	Some	Most	Some	Some	Yes	Some	Most	Some	Most	Most	Most	Yes	Most	Some	Most	Most	Some	Most	Lavender note	Somewhat agree	Strongly agree	Strongly agree	Somewhat agree	Neither agree nor disagree	Somewhat agree	Strongly agree	Somewhat agree	Neither agree nor disagree	Somewhat agree
47	476	TRUE	Accept	Female		52	White/Caucasian	Married	Yes	Yes	2	5	4 year degree	Yes	6	$60,000 to < $80,000	Yes	Some	Most	Most	Most	Most	Most	Some	Yes	Most	Some	Most	Most	Most	Some	Yes	Most	Most	Most	Some	Most	Most	Lavender note	Somewhat agree		Strongly agree	Somewhat agree	Strongly agree	Somewhat agree	Strongly agree	Somewhat agree	Strongly agree	Somewhat agree
48	477	TRUE	Accept	Male		79	White/Caucasian	Other	Yes	Yes	2	1	Professional or Doctorate degree	No	1	$10,000 to < $20,000 per year	Yes	None	None	None	Most	None	None	Some	Yes	None	None	None	Most	None	None	Yes	None	None	None	Most	None	None	Lavender note	Neither agree nor disagree	Neither agree nor disagree	Neither agree nor disagree	Neither agree nor disagree	Neither agree nor disagree	Neither agree nor disagree	Neither agree nor disagree	Neither agree nor disagree	Neither agree nor disagree	Neither agree nor disagree
49	481	TRUE	Accept	Male		25	Asian	Married	Yes	Yes	1	4	4 year degree	Yes	4	$20,000 to < $40,000	Yes	Some	Some	Some	Some	None	None	Some	Yes	Some	Some	Some	Some	None	None	Yes	Some	Some	Some	Some	None	None	Lavender note	Neither agree nor disagree	Somewhat agree	Neither agree nor disagree	Somewhat agree	Strongly agree	Somewhat agree	Somewhat agree	Strongly agree	Somewhat agree	Somewhat agree
50	482	TRUE	Accept	Male		25	Asian	Other	Yes	No		3	4 year degree	Yes	5	$20,000 to < $40,000	Yes	Some	None	None	Some	Some	None	Some	Yes	Some	None	None	Some	None	None	Yes	Some	None	None	Some	Some	None	Lavender note	Somewhat disagree	Somewhat agree	Somewhat agree	Somewhat agree	Strongly disagree	Somewhat agree	Somewhat agree	Neither agree nor disagree	Strongly agree	Somewhat agree
51	484	TRUE	Accept	Male		28	White/Caucasian	Married	Yes	No		2	Master's degree	Yes	8	$160,000 to < $180,000	Yes	None	None	Most	None	None	None	Some	Yes	None	None	None	None	Most	None	Yes	Some	Some	None	None	None	None	Lavender note	Somewhat disagree	Somewhat agree	Somewhat agree	Somewhat agree	Somewhat disagree	Somewhat agree	Somewhat agree	Somewhat agree	Somewhat agree	Somewhat agree
52	489	TRUE	Accept	Male		21	White/Caucasian	Married	Yes	No		2	Some college	Yes	1	< $10,000 per year	Yes	None	Some	Most	Some	None	None	Some	Yes	None	Some	Most	None	None	None	Yes	None	None	Most	None	None	None	Lavender note	Neither agree nor disagree	Strongly disagree	Neither agree nor disagree	Strongly disagree	Strongly agree	Strongly disagree	Strongly disagree	Strongly disagree	Strongly disagree	Strongly disagree
53	490	TRUE	Accept	Male		29	White/Caucasian	In a cohabiting relationship	Yes	No		1	4 year degree	Yes	4	$40,000 to < $60,000	No								Yes		Some	None	Some	None	Some	Yes	None	Some	None	Most	Some	None	Lavender note	Strongly disagree	Somewhat disagree	Somewhat agree	Strongly agree	Somewhat disagree	Neither agree nor disagree	Neither agree nor disagree	Somewhat disagree	Somewhat agree	Somewhat disagree
54	491	TRUE	Accept	Male		27	Hispanic/Latino	In a cohabiting relationship	Yes	No		4	4 year degree	Yes	4	$60,000 to < $80,000	Yes	Most	Some	None	None	None	None	Some	Yes	Most	Some	Some	None	None	None	Yes	Some	Some	Some	None	None	None	Lavender note	Strongly agree	Somewhat disagree	Somewhat disagree	Neither agree nor disagree	Strongly agree	Somewhat disagree	Somewhat disagree	Strongly disagree	Somewhat disagree	Somewhat disagree
55	492	TRUE	Accept	Male		45	Black/African American	Married	Yes	Yes	2	4	Master's degree	Yes	6	$60,000 to < $80,000	Yes	Most	Most	Some	Most	None	Most	Some	Yes	Most	Most	Some	Some	None	Most	Yes	Most	Some	Most	Most	Some	Most	Lavender note	Strongly agree	Somewhat disagree	Neither agree nor disagree	Strongly agree	Somewhat agree	Neither agree nor disagree	Somewhat agree	Somewhat disagree	Strongly agree	Neither agree nor disagree
56	493	TRUE	Accept	Male		30	White/Caucasian	Married	Yes	No		2	Master's degree	Yes	5	$80,000 to < $100,000	Yes	None	Some	None	Some		None	Some	Yes	None	None	None	None		None	Yes		None	None		None	None	Lavender note	Neither agree nor disagree	Somewhat agree	Neither agree nor disagree	Strongly agree	Neither agree nor disagree	Somewhat agree	Strongly agree	Somewhat disagree	Strongly agree	Somewhat disagree
57	495	TRUE	Accept	Male		32	Hispanic/Latino	Married	Yes	Yes	1	3	Master's degree	Yes	8	$60,000 to < $80,000	Yes	Most	Some	Most	Some	Most	Some	Some	Yes	Most	Some		Some	Most	Some	Yes	Most	Some	Most	Some	Most	Some	Lavender note	Strongly agree	Somewhat agree	Neither agree nor disagree	Somewhat agree	Strongly agree	Somewhat agree	Neither agree nor disagree	Somewhat agree	Strongly agree	Somewhat agree
58	496	TRUE	Accept	Male		45	White/Caucasian	Married	Yes	Yes	2	4	4 year degree	Yes	8	$60,000 to < $80,000	Yes	Most	Some	Most	Some	None	Some	Some	Yes	Most	Some	Most	Some	Most	Most	Yes	Most	Some	Most	Some	Most	Some	Lavender note	Strongly agree	Neither agree nor disagree	Strongly agree	Somewhat agree	Neither agree nor disagree	Somewhat agree	Somewhat disagree	Neither agree nor disagree	Somewhat agree	Neither agree nor disagree
59	499	TRUE	Accept	Male		40	White/Caucasian	Married	Yes	Yes	2	4	Some college	Yes	4	$40,000 to < $60,000	Yes	Most	None	None	Some	None	None	Some	Yes	Most	None	None	Some	None	None	Yes	Most	None	None	None	None	None	Lavender note	Strongly disagree	Strongly agree	Strongly agree	Strongly agree	Strongly disagree	Strongly agree	Strongly agree	Strongly agree	Strongly agree	Strongly agree
60	499	TRUE	Accept	Male		31	White/Caucasian	Other	Yes	No		1	Less than high school	Yes	4	$10,000 to < $20,000 per year	Yes	None	None	Most	Some	None	None	Some	Yes	None	None	Most	Some	None	None	No							Lavender note	Somewhat agree	Strongly agree	Strongly agree	Strongly agree	Neither agree nor disagree	Neither agree nor disagree	Neither agree nor disagree	Somewhat disagree	Somewhat agree	Strongly agree
61	500	TRUE	Accept	Female		39	White/Caucasian	Other	Yes	Yes	1	2	4 year degree	No	3	$20,000 to < $40,000	Yes	None	None	Some	Some	Some	None	Some	Yes	None	Some	Some	Some	Some	None	Yes	None	None	None	None	Most	None	Lavender note	Somewhat disagree	Somewhat agree	Strongly agree	Strongly agree	Strongly disagree	Strongly agree	Somewhat agree	Somewhat agree	Strongly agree	Somewhat agree
62	500	TRUE	Accept	Male		39	White/Caucasian	Other	Yes	No		1	Some college	Yes	3	$20,000 to < $40,000	Yes	Some	None	Some	Some	None	None	Some	Yes	Some	None	Some	Some	None	None	Yes	Most	None	Some	None	None	None	Lavender note	Somewhat disagree	Strongly agree	Strongly agree	Strongly agree	Strongly disagree	Strongly agree	Strongly agree	Somewhat agree	Strongly agree	Strongly agree
63	500	TRUE	Accept	Female		50	White/Caucasian	Married	Yes	Yes	2	4	Master's degree	Yes	10	$60,000 to < $80,000	Yes	Most	Some	Most	Some	Most	Some	Some	Yes	Most	Some	Most	Some	Some	Most	Yes	Most	Some	Most	None	Some	None	Lavender note	Strongly agree	Somewhat agree	Strongly agree	Somewhat agree	Neither agree nor disagree	Somewhat agree	Strongly agree	Somewhat agree	Somewhat agree	Neither agree nor disagree
64	501	TRUE	Accept	Female		27	Asian	Other	Yes	No		1	4 year degree	Yes	6	$40,000 to < $60,000	Yes	None	Some	None	Some	None	None	Some	Yes	Most	Some	None	None	None	None	Yes	None	None	Most	None	None	None	Lavender note	Somewhat agree	Somewhat agree	Somewhat agree	Somewhat agree	Somewhat disagree	Neither agree nor disagree	Somewhat agree	Somewhat disagree	Somewhat agree	Neither agree nor disagree
65	501	TRUE	Accept	Male		27	White/Caucasian	Other	Yes	No		2	High school graduate	No	4	< $10,000 per year	Yes	None	None	None	Some	None	None	Some	Yes	None	None	None	Some	None	Some	Yes	None	None	None	Some	None	Most	Lavender note	Strongly agree	Strongly disagree	Strongly disagree	Strongly disagree	Strongly agree	Strongly disagree	Strongly disagree	Strongly disagree	Strongly disagree	Strongly disagree
66	512	TRUE	Accept	Female		25	White/Caucasian	In a cohabiting relationship	Yes	No		4	Some college	Yes	4	$20,000 to < $40,000	Yes	Most	None	None	Some	None	None	Some	Yes	Most	None	None	Some	None	Some	Yes	Most	None	None	Some	None	Some	Lavender note	Somewhat agree	Strongly disagree	Somewhat agree	Somewhat agree	Strongly agree	Somewhat disagree	Somewhat disagree	Somewhat disagree	Somewhat disagree	Somewhat disagree
67	516	TRUE	Accept	Female		30	White/Caucasian	Married	Yes	Yes	1	3	Master's degree	Yes	10	$160,000 to < $180,000	Yes	Most	Some	Most	Most	Most	Some	Some	Yes	Most	Most	Most	Most	Some	Some	Yes	Most	Most	Most	Most	Some	Some	Lavender note	Strongly agree	Strongly agree	Strongly agree	Strongly agree	Strongly agree	Strongly agree		Strongly agree	Strongly agree	Strongly agree
68	518	TRUE	Accept	Male		65	Black/African American	Married	Yes	Yes	1	3	Master's degree	Yes	7	$10,000 to < $20,000 per year	Yes	Some	None	Some	Most	Some	Most	Some	Yes	None	Some	Most	Some	Most	Some	Yes	Some	Most	Some	Most	Some	Most	Lavender note	Somewhat agree	Strongly agree	Somewhat agree	Strongly agree	Somewhat agree	Strongly agree	Somewhat agree	Strongly agree	Somewhat agree	Strongly agree
69	519	TRUE	Accept	Female		35	White/Caucasian	Married	Yes	Yes	6+	9	High school graduate	No	6	$60,000 to < $80,000	Yes	None	Most	None	Some	Some	None	Some	Yes	None	Most	None	None	None	None	Yes	None	None	None	None	Most	None	Lavender note	Somewhat disagree	Strongly agree	Somewhat agree	Somewhat agree	Somewhat disagree	Somewhat agree	Strongly agree	Somewhat agree	Somewhat agree	Strongly agree
70	520	TRUE	Accept	Female			Asian	Married	No	Yes	2	4	4 year degree	Yes	3	$80,000 to < $100,000	Yes	None	Most	Most	Most	None	None	Some	Yes	None	Most	Most	None	None	None	Yes	None	Most	Most	None	None	None	Lavender note	Strongly disagree	Somewhat agree	Somewhat agree	Somewhat agree	Somewhat agree	Somewhat agree	Somewhat agree	Somewhat agree	Somewhat agree	Somewhat agree
71	521	TRUE	Accept	Male		38	White/Caucasian	Other	Yes	No		2	High school graduate	Yes	2	$20,000 to < $40,000	No								No							No							Lavender note	Strongly agree	Strongly disagree	Neither agree nor disagree	Neither agree nor disagree	Strongly agree	Neither agree nor disagree	Somewhat disagree	Somewhat disagree	Somewhat disagree	Somewhat disagree
72	524	TRUE	Accept	Female		26	White/Caucasian	In a cohabiting relationship	Yes	No		2	Master's degree	Yes	6	$100,000 to < $120,000	Yes	Some	None	Some	Some	None	None	Some	Yes	Some	None	Some	Some	None	None	Yes	Some	None	Some	Some	None	None	Lavender note	Strongly disagree	Somewhat agree	Strongly agree	Strongly agree	Strongly disagree	Strongly agree	Strongly agree	Strongly agree	Strongly agree	Strongly agree
73	525	TRUE	Accept	Male		43	White/Caucasian	Married	Yes	Yes	1	2	2 year degree	Yes	6	$100,000 to < $120,000	Yes	Most	Some	Some	None	None	None	Some	Yes	Most	Some	Some	None	None	None	Yes	Most	Most	Some	Some	None	None	Lavender note	Strongly disagree	Strongly agree	Strongly agree	Strongly agree	Strongly disagree	Strongly disagree	Strongly agree	Strongly agree	Strongly agree	Strongly agree
74	527	TRUE	Accept	Female		33	Black/African American	In a cohabiting relationship	Yes	Yes	4	6	High school graduate	Yes	3	< $10,000 per year	Yes	None	None	Some	Some	Some	None	Some	Yes	None	None	Some	Some	Some	None	Yes	Some	None	Some	Some	Some	None	Lavender note	Strongly disagree	Strongly agree	Strongly agree	Strongly agree	Strongly disagree	Strongly agree	Strongly agree	Strongly agree	Strongly agree	Strongly agree
75	527	TRUE	Accept	Female			White/Caucasian	Married	Yes	Yes	1	3	4 year degree	Yes	8	$60,000 to < $80,000	No								No							No							Lavender note	Neither agree nor disagree	Somewhat agree	Strongly agree	Somewhat agree	Neither agree nor disagree	Somewhat agree	Strongly agree	Somewhat agree	Neither agree nor disagree	Strongly agree
76	527	TRUE	Accept	Male		26	White/Caucasian	In a cohabiting relationship	Yes	No		4	4 year degree	Yes	3	$10,000 to < $20,000 per year	Yes	Some	Most	Most	Some	None	Some	Some	Yes	Some	Most	Most	Some	None	None	Yes	Some	Most	Most	Some	None	Some	Lavender note	Strongly disagree	Strongly agree	Strongly agree	Strongly agree	Strongly disagree	Somewhat agree	Somewhat agree	Strongly agree	Strongly disagree	Strongly agree
77	527	TRUE	Accept	Female		26	White/Caucasian	In a cohabiting relationship	Yes	Yes	1	3	Some college	No	5	$80,000 to < $100,000	No								Yes	Most	None	Some	Some	None	Some	No							Lavender note	Strongly disagree	Strongly agree	Strongly agree	Strongly agree	Strongly disagree	Somewhat agree	Strongly agree	Somewhat agree	Somewhat agree	Strongly agree
78	528	TRUE	Accept	Male		26	Asian	Other	Yes	No		5	4 year degree	Yes	5	< $10,000 per year	No								No							Yes	Most	None	None	Some	None	None	Lavender note	Somewhat agree	Somewhat disagree	Somewhat agree	Somewhat agree	Somewhat agree	Somewhat agree	Neither agree nor disagree	Somewhat agree	Somewhat agree	Neither agree nor disagree
79	528	TRUE	Accept	Male		34	White/Caucasian	Other	Yes	No		2	4 year degree	Yes	3	$20,000 to < $40,000	Yes	Some	None	None	Some	None	None	Some	Yes	None	Most	Some	None	None	None	Yes	Some	Some	None	None	None	None	Lavender note	Strongly agree	Neither agree nor disagree	Somewhat agree	Neither agree nor disagree	Somewhat disagree	Neither agree nor disagree	Somewhat agree	Neither agree nor disagree	Neither agree nor disagree	Neither agree nor disagree
80	532	TRUE	Accept	Male		47	White/Caucasian	Other	Yes	Yes	3	1	Some college	Yes	3	< $10,000 per year	Yes	None	Some	Some	Some	None	None	Some	Yes	Some	Some	Some	Some	Some	None	Yes	Most	None	None	Some	Some	None	Lavender note	Strongly disagree	Strongly agree	Strongly agree	Strongly agree	Neither agree nor disagree	Strongly agree	Strongly agree	Strongly agree	Strongly agree	Strongly agree
81	532	TRUE	Accept	Male		35	White/Caucasian	Married	Yes	Yes	2	4	Master's degree	Yes	8	$100,000 to < $120,000	Yes	Some	Some	None	Some	None	Some	Some	Yes	Most	Some	None	None	None	None	Yes	Most	Some	None	None	None	None	Lavender note	Strongly disagree	Strongly agree	Strongly agree	Strongly agree	Strongly disagree	Somewhat agree	Strongly agree	Strongly agree	Strongly agree	Strongly agree
82	533	TRUE	Accept	Male		51	White/Caucasian	Married	Yes	Yes	3	4	High school graduate	Yes	4	$40,000 to < $60,000	Yes	Most	None	None	Some	None	None	Some	Yes	Most	None	None	None	Some	None	Yes	Most	None	None	None	Some	None	Lavender note	Somewhat disagree	Somewhat agree	Somewhat agree	Somewhat agree	Strongly disagree	Somewhat agree	Somewhat agree	Somewhat agree	Somewhat agree	Somewhat agree
83	533	TRUE	Accept	Female		35	Black/African American	Married	Yes	Yes	1	3	4 year degree	Yes	2	$20,000 to < $40,000	Yes	Some	None	Some	Some	None	Some	Some	Yes	Some	None	Some	Some	None	Some	Yes	Some	Some	None	Some	None	Some	Lavender note	Somewhat agree	Somewhat agree	Strongly agree	Somewhat agree	Strongly agree	Somewhat agree	Strongly agree	Strongly agree	Somewhat agree	Strongly agree
84	533	TRUE	Accept	Male		27	Black/African American	Other	Yes	No		4	4 year degree	No	2	< $10,000 per year	Yes	None	Most	None	None	None	None	Some	Yes	None	Most	None	None	None	None	Yes	None	Most	None	None	None	None	Lavender note	Somewhat disagree	Somewhat agree	Somewhat agree	Somewhat agree	Neither agree nor disagree	Somewhat agree	Somewhat agree	Strongly agree	Strongly agree	Strongly agree
85	534	TRUE	Accept	Female		27	Black/African American	Married	Yes	No		3	4 year degree	Yes	5	$100,000 to < $120,000	Yes	Some	None	Some	Some	None	None	Some	Yes	Most	None	Some	Some	None	None	No							Lavender note	Strongly disagree	Strongly agree	Strongly agree	Strongly agree	Strongly disagree	Strongly agree	Strongly agree	Strongly agree	Strongly agree	Strongly agree
86	535	TRUE	Accept	Male		51	White/Caucasian	Married	Yes	Yes	2	4	4 year degree	Yes	10	$40,000 to < $60,000	Yes	Some	Most	Most	Some	Most	Most	Some	Yes	Most	Some	Some	Some	Most	Most	Yes	Some	Most	Some	Some	Most	Most	Lavender note	Strongly agree	Strongly agree	Somewhat agree	Somewhat agree	Strongly agree	Strongly agree	Strongly agree	Somewhat agree	Strongly agree	Strongly agree
87	536	TRUE	Accept	Male		39	White/Caucasian	In a cohabiting relationship	Yes	Yes	1	3	Less than high school	Yes	3	$20,000 to < $40,000	Yes	None	None	None	Some	None	None	Some	Yes	None	Some	None	Some	None	Some	Yes	None	Some	None	Some	None	None	Lavender note	Strongly disagree	Strongly agree	Strongly agree	Strongly agree	Strongly disagree	Strongly agree	Strongly agree	Strongly agree	Strongly agree	Strongly agree
88	538	TRUE	Accept	Male		47	Black/African American	Married	Yes	Yes	2	4	4 year degree	Yes	6	$100,000 to < $120,000	Yes	Most	None	None	None	None	None	Some	Yes	Most	None	None	None	None	None	Yes	Most	None	None	None	None	None	Lavender note	Strongly disagree	Strongly agree	Strongly agree	Strongly agree	Strongly disagree	Strongly agree	Strongly agree	Strongly agree	Strongly agree	Strongly agree
89	539	TRUE	Accept	Female		22	White/Caucasian	In a cohabiting relationship	No	No		2	4 year degree	Yes	2	$20,000 to < $40,000	Yes	Some	None	None	Some	None	None	Some	Yes	Some	None	Most	Some	None	None	Yes	Some	None	Most	None	None	None	Lavender note	Strongly disagree	Strongly agree	Strongly agree	Strongly agree	Somewhat disagree	Strongly agree	Strongly agree	Somewhat agree	Strongly agree	Strongly agree
90	540	TRUE	Accept	Female		40	Hispanic/Latino	Other	Yes	No		1	4 year degree	Yes	3	$20,000 to < $40,000	Yes	Some	None	None	Some	None	None	Some	Yes	Some	None	None	Some	None	None	Yes	Some	None	None	Some	Some	Some	Lavender note	Strongly disagree	Strongly agree	Strongly agree	Strongly agree	Strongly disagree	Strongly agree	Strongly agree	Strongly agree	Strongly agree	Strongly agree
91	540	TRUE	Accept	Female		42	White/Caucasian	Other	Yes	Yes	2	4	2 year degree	Yes	5	$40,000 to < $60,000	Yes	None	Most	None	None	None	None	Some	Yes	None	Most	None	None	None	None	Yes	None	Most	None	None	None	None	Lavender note	Strongly disagree	Strongly agree	Strongly agree	Strongly agree	Strongly disagree	Strongly agree	Strongly agree	Strongly agree	Strongly agree	Strongly agree
92	541	TRUE	Accept	Male		26	White/Caucasian	Married	Yes	Yes	2	5	4 year degree	Yes	9	$40,000 to < $60,000	Yes	Most	Some	Most	Some	Most	Some	Some	Yes	Most	Some	Most	Some	Most	Some	Yes	Some	Most	Some	Most	Some	Most	Lavender note	Strongly agree	Strongly agree	Strongly agree	Strongly agree	Strongly agree	Strongly agree	Strongly agree	Strongly agree	Strongly agree	Strongly agree
93	546	TRUE	Accept	Male		25	Asian	Other	No	No		4	4 year degree	No	4	$20,000 to < $40,000	Yes	Most	Some	None	Some	None	None	Some	Yes	Most	Some	None	Some	None	None	Yes	Most	Some	None	Some	Some	None	Lavender note	Somewhat agree	Somewhat disagree	Somewhat agree	Somewhat agree	Neither agree nor disagree	Neither agree nor disagree	Somewhat disagree	Somewhat disagree	Somewhat agree	Neither agree nor disagree
94	547	TRUE	Accept	Male		31	White/Caucasian	Married	Yes	Yes	1	3	4 year degree	Yes	4	$60,000 to < $80,000	Yes	Some	None	None	None	Some	None	Some	Yes	Some	None	Some	None	None	None	Yes	Some	None	Some	None	None	None	Lavender note	Strongly disagree	Strongly agree	Strongly agree	Strongly agree	Strongly disagree	Somewhat agree	Strongly agree	Strongly agree	Strongly agree	Strongly agree
95	549	TRUE	Accept	Male		39	White/Caucasian	Other	Yes	No		4	High school graduate	Yes	6	$40,000 to < $60,000	Yes	Most	None	None	Some	None	None	Some	Yes	Most	Some	None	Some	None	None	Yes	Most	Some	None	Some	Some	None	Lavender note	Somewhat disagree	Strongly agree	Strongly agree	Strongly agree	Somewhat disagree	Somewhat agree	Somewhat agree	Somewhat agree	Somewhat agree	Somewhat agree
96	551	TRUE	Accept	Male		37	Black/African American	Married	Yes	Yes	2	5	4 year degree	Yes	8	$80,000 to < $100,000	Yes	Some	Most	Most	Some	None	Some	Some	Yes	Some	Most	Most	Some	Some	Some	Yes	Most	Some	Some	Some	Most	Most	Lavender note	Somewhat agree	Neither agree nor disagree	Neither agree nor disagree	Somewhat agree		Somewhat agree	Neither agree nor disagree	Somewhat agree	Strongly agree	Somewhat agree
97	554	TRUE	Accept	Female		32	White/Caucasian	In a cohabiting relationship	Yes	Yes	2	4	2 year degree	Yes	9	$80,000 to < $100,000	Yes	Some	Some	Some	Some	Some	Some	Some	Yes	Some	Some	Some	Some	Some	Some	Yes	Some	Some	Some	Some	Some	Some	Lavender note	Strongly disagree	Neither agree nor disagree	Somewhat agree	Somewhat agree	Strongly disagree	Strongly agree	Somewhat agree	Somewhat agree	Strongly agree	Strongly agree
98	561	TRUE	Accept	Male		25	White/Caucasian	Married	Yes	Yes	2	4	Master's degree	Yes	8	$60,000 to < $80,000	Yes	Most	Some	Some	None	Some	Most	Some	Yes	Most	Some	Some	None	Some	Most	Yes	Most	Some	None	None	Some	Most	Lavender note	Somewhat agree	Strongly agree	Somewhat agree	Neither agree nor disagree	Somewhat agree	Strongly agree	Somewhat agree	Neither agree nor disagree	Somewhat agree	Strongly agree
99	562	TRUE	Accept	Female		23	Black/African American	In a cohabiting relationship	Yes	No		2	High school graduate	Yes	4	$20,000 to < $40,000	Yes	None	Some	Most	Most	Some	None	Some	Yes	None	Some	Most	Most	Most	None	Yes	Some	None	Most	Most	Most	Most	Lavender note	Strongly disagree	Strongly agree	Strongly agree	Strongly disagree		Strongly agree	Strongly agree	Strongly agree	Strongly agree	Strongly agree
100	565	TRUE	Accept	Male		28	White/Caucasian	In a cohabiting relationship	Yes	No		2	High school graduate	Yes	4	$20,000 to < $40,000	Yes	Some	None	None	Some	None	Some	Some	Yes	Some	None	None	Some	Some	None	Yes	Most	None	None	Some	None	None	Lavender note	Somewhat disagree	Somewhat agree	Strongly agree	Somewhat agree	Somewhat disagree	Neither agree nor disagree	Somewhat agree	Somewhat agree	Somewhat agree	Strongly agree
101	566	TRUE	Accept	Male		61	White/Caucasian	Married	Yes	Yes	2	4	Master's degree	Yes	8	$40,000 to < $60,000	Yes	Some	Most	Some	None	Most	Most	Some	Yes	Some	Most	Some	None	Some	Most	Yes	Some	Most	None	Some	Most	Some	Lavender note	Somewhat agree	Strongly agree	Neither agree nor disagree	Strongly agree	Neither agree nor disagree	Strongly agree	Somewhat agree	Strongly agree	Somewhat agree	Strongly agree
102	566	TRUE	Accept	Female		54	White/Caucasian	Married	Yes	Yes	1	3	Master's degree	Yes	7	$120,000 to < $140,000	Yes	Most	None	None	None	None	None	Some	Yes	Most	None	None	None	Some	None	Yes	Most	None	None	None	Some	None	Lavender note	Strongly disagree	Strongly agree	Strongly agree	Strongly agree	Strongly disagree	Strongly agree	Strongly agree	Strongly agree	Strongly agree	Strongly agree
103	568	TRUE	Accept	Male		25	White/Caucasian	Other	Yes	No		3	High school graduate	Yes	2	$40,000 to < $60,000	Yes	Most	None	None	None	None	None	Some	Yes	Most	None	None	None	None	None	Yes	Most	None	None	None	None	None	Lavender note	Strongly disagree	Somewhat agree	Strongly agree	Strongly agree	Strongly disagree	Strongly agree	Somewhat agree	Strongly agree	Somewhat agree	Strongly agree
104	569	TRUE	Accept	Male		37	White/Caucasian	Married	Yes	Yes	2	4	4 year degree	Yes	8	$40,000 to < $60,000	Yes	Most	Some	Most	Some	Most	Most	Some	Yes	Most	Some	Some	Most	Some	Most	Yes	Some	Most	Some	Some	Most	Most	Lavender note	Somewhat agree	Strongly agree	Neither agree nor disagree	Somewhat agree	Strongly agree	Neither agree nor disagree	Strongly agree	Neither agree nor disagree	Strongly agree	Somewhat agree
105	572	TRUE	Accept	Female		52	White/Caucasian	Married	Yes	Yes	2	5	4 year degree	Yes	6	$60,000 to < $80,000	Yes	Some	Most	Most	Most	Some	Most	Some	Yes	Some	Some	Most	Most	Most	Most	Yes	Most	Most	Most	None	Most	Some	Lavender note	Strongly agree	Somewhat agree	Somewhat agree	Strongly agree	Somewhat agree	Somewhat agree	Somewhat agree	Somewhat agree	Strongly agree	Strongly agree
106	572	TRUE	Accept	Male		26	White/Caucasian	Married	Yes	Yes	2	5	4 year degree	Yes	9	$80,000 to < $100,000	Yes	Most	Some	Most	Some	Most	Some	Some	Yes	Most	Some	Most	Some	Most	Some	Yes	Most	Some	Most	Some	Most	Some	Lavender note	Strongly agree	Somewhat agree	Neither agree nor disagree	Somewhat agree	Strongly agree	Somewhat agree	Neither agree nor disagree	Somewhat agree	Strongly agree	Somewhat agree
107	575	TRUE	Accept	Female		36	Asian	Married	Yes	Yes	2	4	4 year degree	Yes	5	$80,000 to < $100,000	Yes	Most	Some	None	Some	None	None	Some	Yes	Some	Some	None	Some	None	None	Yes	Some	Some	None	Some	None	Some	Lavender note	Strongly disagree	Strongly agree	Strongly agree	Strongly agree	Strongly disagree	Strongly agree	Strongly agree	Strongly agree	Strongly agree	Strongly agree
108	576	TRUE	Accept	Male		30	White/Caucasian	Married	Yes	Yes	1	4	Master's degree	Yes	8	$60,000 to < $80,000	Yes	Some	Some	Some	None	Some	Some	Some	Yes	Some	Most	Some	Some	Most	Some	Yes	Some	Most	Some	Some	Some	Most	Lavender note	Somewhat agree	Neither agree nor disagree	Somewhat agree	Somewhat agree	Neither agree nor disagree	Somewhat agree	Somewhat agree	Strongly agree	Somewhat agree	Somewhat agree
109	576	TRUE	Accept	Female		37	White/Caucasian	In a cohabiting relationship	Yes	Yes	1	3	High school graduate		2	< $10,000 per year	Yes	Some	Some	Most	Most	Some	Some	Some	Yes	Some	Some	Some	Most	Most	Some	Yes	Some	None	Some	Some	Some	Some	Lavender note	Somewhat disagree	Somewhat agree	Somewhat agree	Somewhat agree	Somewhat disagree	Somewhat agree	Somewhat agree	Somewhat agree	Somewhat agree	Somewhat agree
110	577	TRUE	Accept	Male		37	White/Caucasian	In a cohabiting relationship	Yes	Yes	1	3	High school graduate	Yes	4	$20,000 to < $40,000	Yes	None	None	Most	Most	None	None	Some	Yes	None	None	Most	Most	None	None	Yes	None	None	Most	Most	None	None	Lavender note	Strongly disagree	Somewhat agree	Somewhat agree	Somewhat agree	Strongly disagree	Somewhat agree	Somewhat agree	Somewhat agree	Somewhat agree	Somewhat agree
111	577	TRUE	Accept	Female		36	White/Caucasian	Married	Yes	Yes	1	5	Master's degree	Yes	8	$80,000 to < $100,000	Yes	Some	Most	Some	Most	None	Most	Some	Yes	Some	Most	None	Some	None	Most	Yes	Some	Most	None	Some	Most	Some	Lavender note	Somewhat agree	Somewhat disagree	Somewhat agree	Neither agree nor disagree	Strongly agree	Neither agree nor disagree	Somewhat disagree	Somewhat agree	Neither agree nor disagree	Strongly agree
112	577	TRUE	Accept	Male		28	White/Caucasian	In a cohabiting relationship	Yes	No		2	4 year degree	Yes	6	$40,000 to < $60,000	Yes	Most	Some	None	None	None	None	Some	Yes	Some	Most	None	None	None	None	Yes	Some	Most	None	None	None	None	Lavender note	Somewhat disagree	Strongly agree	Strongly agree	Strongly agree	Strongly disagree	Somewhat agree	Strongly agree	Somewhat agree	Strongly agree	Strongly agree
113	578	TRUE	Accept	Male		42	Hispanic/Latino	Married	Yes	Yes	3	5	4 year degree	Yes	5	$60,000 to < $80,000	Yes	Some	Most	None	Some	None	None	Some	Yes	Some	Most	None	None	None	None	Yes	Some	Most	None	None	None	None	Lavender note	Strongly disagree	Strongly agree	Strongly agree	Strongly agree	Strongly disagree	Strongly agree	Somewhat agree	Somewhat agree	Strongly agree	Strongly agree
114	579	TRUE	Accept	Male		24	White/Caucasian	Other	Yes	No		2	4 year degree	Yes	5	$140,000 to < $160,000	Yes	Some	Some	None	Some	None	None	Some	No							Yes	Most	None	Some	None	None	None	Lavender note	Strongly disagree	Strongly agree	Strongly agree	Strongly agree	Strongly disagree	Somewhat agree	Somewhat agree	Strongly agree	Strongly agree	Somewhat agree
115	579	TRUE	Accept	Male		26	Asian	Other	Yes	No		4	Master's degree	No	6	< $10,000 per year	Yes	None	None	None	None	Some	None	Some	Yes	None	None	None	None	None	None	Yes	None	None	None	None	None	None	Lavender note	Neither agree nor disagree	Somewhat agree	Somewhat agree	Somewhat agree	Somewhat disagree	Somewhat agree	Neither agree nor disagree	Somewhat disagree	Somewhat agree	Somewhat agree
116	580	TRUE	Accept	Male		33	White/Caucasian	Married	Yes	Yes	2	5	Some college	Yes	5	$60,000 to < $80,000	Yes	None	Most	None	None	None	None	Some	Yes	None	Some	None	None	None	None	Yes	None	Most	None	None	None	None	Lavender note	Strongly disagree	Strongly agree	Strongly agree	Strongly agree	Strongly disagree	Strongly agree	Strongly agree	Strongly agree	Strongly agree	Strongly agree
117	580	TRUE	Accept	Male		53	White/Caucasian	Married	Yes	Yes	1	3	4 year degree	Yes	5	$60,000 to < $80,000	Yes	None	Some	Some	Some	Some	Some	Some	Yes	None	Some	Some	Some	Some	Some	Yes	None	Some	Some	Some	Some	Some	Lavender note	Strongly agree	Somewhat disagree	Strongly agree	Somewhat agree	Somewhat disagree	Somewhat agree	Neither agree nor disagree	Neither agree nor disagree	Somewhat disagree	Somewhat agree
118	585	TRUE	Accept	Female		48	White/Caucasian	Other	Yes	Yes	1	1	4 year degree	Yes	2	$40,000 to < $60,000	Yes	None	None	Most	Some	None	None	Some	Yes	None	None	Most	Some	None	None	Yes	Some	None	Most	Some	None	None	Lavender note	Neither agree nor disagree	Somewhat disagree	Neither agree nor disagree	Somewhat disagree	Somewhat agree	Neither agree nor disagree	Somewhat disagree	Somewhat disagree	Strongly disagree	Strongly disagree
119	589	TRUE	Accept	Female		29	White/Caucasian	In a cohabiting relationship	Yes	Yes	2	4	2 year degree	No	2	$20,000 to < $40,000	Yes	None	None	Some	Some	Some	None	Some	Yes	None	None	Some	Some	Some	None	Yes	None	None	Some	Some	Some	None	Lavender note	Strongly disagree	Somewhat agree	Somewhat agree	Somewhat agree	Strongly disagree	Strongly agree	Somewhat agree	Strongly agree	Somewhat agree	Somewhat agree
120	590	TRUE	Accept	Female		58	White/Caucasian	Married	Yes	Yes	2	2	High school graduate	No	6	$120,000 to < $140,000	Yes	Most	None	None	None	None	None	Some	Yes	Most	None	None	None	None	None	Yes	Most	None	None	None	None	None	Lavender note	Strongly disagree	Strongly agree	Strongly agree	Strongly agree	Strongly disagree	Strongly agree	Strongly agree	Somewhat agree	Strongly agree	Strongly agree
121	593	TRUE	Accept	Female		50	White/Caucasian	Other	Yes	Yes	3	4	Some college	Yes	6	$100,000 to < $120,000	Yes	Some	Some	Some	Some	None	Some	Some	Yes	Some	Some	Some	Some	None	Some	Yes	Some	Some	Some	Some	None	Some	Lavender note	Strongly disagree	Somewhat agree	Somewhat agree	Somewhat agree	Strongly disagree	Somewhat agree	Somewhat agree	Somewhat agree	Somewhat agree	Somewhat agree
122	597	TRUE	Accept	Female		59	White/Caucasian	Married	Yes	Yes	2	3	Master's degree	Yes	5	$60,000 to < $80,000	Yes	None	Some	Some	Some	None	Some	Some	Yes	None	Some	Some	Some	None	Some	Yes	None	None	Some	Some	Some	Some	Lavender note	Somewhat disagree	Strongly agree	Strongly agree	Strongly agree	Strongly disagree	Strongly agree	Strongly agree	Strongly agree	Strongly agree	Strongly agree
123	597	TRUE	Accept	Male		40	Black/African American	Married	Yes	Yes	3	5	Some college	Yes	10	$120,000 to < $140,000	Yes	Some	Some	None	Some		None	Some	Yes	None	None	None	Some	Some	Some	Yes	Some	Some	None	Some	Some	None	Lavender note	Strongly disagree	Strongly agree	Strongly agree	Strongly agree	Strongly agree	Strongly agree	Strongly agree	Strongly agree	Strongly agree	Strongly agree
124	597	TRUE	Accept	Male		24	White/Caucasian	Married	Yes	Yes	2	4	Master's degree	Yes	9	$40,000 to < $60,000	Yes	Most	Some	Most	Some	Most	Some	Some	Yes	Most	Some	Most	Some	Most	Some	Yes	Most	Some	Most	Some	Most	Some	Lavender note	Somewhat agree	Strongly agree	Somewhat agree	Strongly agree	Somewhat agree	Strongly agree	Somewhat agree	Strongly agree	Somewhat agree	Strongly agree
125	598	TRUE	Accept	Female		24	White/Caucasian	Married	Yes	Yes	1	5	Master's degree	Yes	8	$100,000 to < $120,000	Yes	Some	Most	Some	Most	Some	None	Some	Yes	Most	Some	Most	Most	Most	Some	Yes	Most	Some	Most	Some	Most	Some	Lavender note	Somewhat agree	Strongly agree	Neither agree nor disagree	Somewhat agree	Strongly agree	Somewhat agree	Strongly agree	Somewhat agree	Somewhat agree	Strongly agree
126	598	TRUE	Accept	Male		24	White/Caucasian	Married	Yes	Yes	1	3	Master's degree	Yes	8	$20,000 to < $40,000	Yes	Some	Most	Some	Most	Some	Most	Some	Yes	Some	Most	Some	Most	Some	Most	Yes	Some	Most	Some	Most	Some	Most	Lavender note	Somewhat agree	Neither agree nor disagree	Somewhat agree	Neither agree nor disagree	Somewhat agree	Neither agree nor disagree	Somewhat agree	Neither agree nor disagree	Somewhat agree	Neither agree nor disagree
127	599	TRUE	Accept	Male		40	White/Caucasian	Married	Yes	Yes	2	4	Some college	Yes	5	$40,000 to < $60,000	Yes	Some	None	Some	None	None	None	Some	Yes	Most	None	None	None	None	None	Yes	Most	None	None	None	None	None	Lavender note	Strongly disagree	Strongly agree	Strongly agree	Strongly agree	Strongly disagree	Strongly agree	Strongly agree	Strongly agree	Strongly agree	Strongly agree
128	601	TRUE	Accept	Male		23	Asian	Other	Yes	No		4	4 year degree	No	4	< $10,000 per year	Yes	Most	None	None	Some	None	None	Some	Yes	Most	None	None	Some	None	None	Yes	Most	None	None	Some	None	None	Lavender note	Somewhat agree	Neither agree nor disagree	Somewhat agree	Somewhat agree	Somewhat disagree	Neither agree nor disagree	Neither agree nor disagree	Neither agree nor disagree	Somewhat agree	Somewhat agree
129	603	TRUE	Accept	Male		40	White/Caucasian	Married	Yes	Yes	2	4	Some college	Yes	6	$40,000 to < $60,000	Yes	Most	None	None	None	None	None	Some	Yes	Most	None	None	None	None	None	Yes	Most	None	None	None	None	None	Lavender note	Somewhat disagree	Neither agree nor disagree	Somewhat disagree	Neither agree nor disagree	Somewhat disagree	Neither agree nor disagree	Somewhat disagree	Neither agree nor disagree	Strongly disagree	Neither agree nor disagree
130	604	TRUE	Accept	Male		33	White/Caucasian	Married	Yes	Yes	1	3	2 year degree	Yes	5	$80,000 to < $100,000	Yes	Most	None	None	Some	None	None	Some	Yes	None	None	None	None	None	None	Yes	None	None	None	Some	Some	None	Lavender note	Strongly disagree	Strongly agree	Strongly agree	Strongly agree	Strongly disagree	Somewhat agree	Strongly agree	Somewhat agree	Strongly agree	Strongly agree
131	606	TRUE	Accept	Male		24	Native American	In a cohabiting relationship	Yes	Yes	1	3	2 year degree	Yes	2	$10,000 to < $20,000 per year	Yes	Most	None	Some	Some	Some	None	Some	Yes	Most	None	None	Some	Some	None	Yes	Most	None	None	None	None	None	Lavender note	Strongly agree	Strongly agree	Somewhat agree	Strongly disagree	Strongly agree	Somewhat agree	Somewhat disagree	Strongly agree	Somewhat agree	Somewhat disagree
132	606	TRUE	Accept	Female		23	White/Caucasian	Married	Yes	No		2	Some college	No	3	$20,000 to < $40,000	Yes	Most	Most	Some	Some	None	None	Some	Yes	Some	Some	Some	Some	None	None	Yes	Some	Some	Some	None	None	None	Lavender note	Neither agree nor disagree	Somewhat agree	Neither agree nor disagree	Neither agree nor disagree	Strongly agree	Somewhat agree	Neither agree nor disagree	Neither agree nor disagree	Somewhat agree	Somewhat agree
133	607	TRUE	Accept	Female		39	White/Caucasian	Married	Yes	No		2	4 year degree	Yes	6	$100,000 to < $120,000	Yes	Most	Some	None	None	None	None	Some	Yes	Some	Some	None	None	Some	None	Yes	Some	Some	None	None	Some	None	Lavender note	Somewhat disagree	Somewhat agree	Strongly agree	Strongly agree	Somewhat disagree	Strongly agree	Strongly agree	Strongly agree	Strongly agree	Strongly agree
134	608	TRUE	Accept	Female		31	White/Caucasian	Other	Yes	No		1	Master's degree	No	3	$20,000 to < $40,000	Yes	Some	None	None	Some	Some	None	Some	Yes	None	None	None	None	None	None	Yes	None	None	None	None	None	None	Lavender note	Somewhat disagree	Somewhat agree	Strongly agree	Somewhat agree	Somewhat disagree	Somewhat agree	Somewhat agree	Somewhat agree	Somewhat agree	Somewhat agree
135	610	TRUE	Accept	Male		58	White/Caucasian	Married	Yes	Yes	3	3	Professional or Doctorate degree	Yes	4	$80,000 to < $100,000	Yes	Some	Some	None	Some	None	None	Some	Yes	Some	Some	None	Some	None	None	Yes	Some	Some	None	Some	None	None	Lavender note	Strongly disagree	Strongly agree	Strongly agree	Strongly agree	Strongly disagree	Strongly agree	Strongly agree	Strongly agree	Strongly agree	Strongly agree
136	611	TRUE	Accept	Female		26	Asian	In a cohabiting relationship	No	No		2	4 year degree	No	6	$140,000 to < $160,000	Yes	Some	Most	None	Some	None	None	Some	Yes	Some	Most	None	Some	None	None	Yes	None	Most	None	Some	None	None	Lavender note	Neither agree nor disagree	Neither agree nor disagree	Somewhat agree	Somewhat agree	Neither agree nor disagree	Somewhat agree	Somewhat agree	Somewhat agree	Neither agree nor disagree	Somewhat agree
137	612	TRUE	Accept	Female		39	Asian	Other	Yes	Yes	2	4	2 year degree	Yes	3	$10,000 to < $20,000 per year	Yes	Most	None	None	None	None	None	Some	Yes	Most	None	None	None	None	None	Yes	Most	None	None	None	None	None	Lavender note	Strongly agree	Somewhat agree	Somewhat agree	Somewhat agree	Somewhat agree	Somewhat agree	Somewhat disagree	Strongly disagree	Somewhat agree	Neither agree nor disagree
138	615	TRUE	Accept	Male		31	Hispanic/Latino	In a cohabiting relationship	Yes	Yes	2	4	4 year degree	Yes	5	$40,000 to < $60,000	Yes	None	Some	Most	Most	Some	None	Some	Yes	Some	Some	Some	Some	Some	None	Yes	Most	Some	Some	Some	Some	None	Lavender note	Strongly disagree	Strongly agree	Strongly agree	Strongly agree	Strongly disagree	Strongly agree		Somewhat agree	Strongly agree	Somewhat agree
139	618	TRUE	Accept	Male		32	Black/African American	Married	Yes	Yes	1		Master's degree	Yes	5	$40,000 to < $60,000	Yes	Some	None	Most	None	None	Most	Some	Yes	Most	Some	Most	Some	None	Most	Yes	Some	Most	Some	Most	Some	Most	Lavender note	Somewhat agree	Strongly agree	Neither agree nor disagree	Strongly agree	Somewhat agree	Strongly agree	Somewhat disagree		Somewhat agree	Strongly agree
140	620	TRUE	Accept	Female		45	White/Caucasian	Married	Yes	Yes	1	5	Master's degree	Yes	8	$80,000 to < $100,000	No								Yes	Some	Most	Some	Most	None	Most	Yes	Most	None	Some	Most	None	Most	Lavender note	Somewhat agree	Neither agree nor disagree	Somewhat agree	Somewhat disagree	Somewhat agree	Neither agree nor disagree	Somewhat disagree	Strongly agree	Neither agree nor disagree	Somewhat agree
141	621	TRUE	Accept	Male		45	White/Caucasian	Married	Yes	Yes	1	4	4 year degree	Yes	10	$80,000 to < $100,000	Yes	Most	Most	Most	Most	Most	Most	Some	Yes	Most	Most	Most	Most	Most	Most	Yes	Most	Most	Most	Most	Most	Some	Lavender note	Strongly agree	Somewhat agree	Somewhat agree	Somewhat agree	Strongly agree	Somewhat agree	Somewhat agree	Strongly agree	Somewhat agree	Strongly agree
142	628	TRUE	Accept	Male		43	White/Caucasian	Married	Yes	Yes	1	4	4 year degree	Yes	10	$40,000 to < $60,000	Yes	Some	Most	Most	Some	Some	Most	Some	Yes	Most	Some	Some	Most	Most	Some	Yes	Most	Some	Most	Most	Some	Most	Lavender note	Somewhat agree	Neither agree nor disagree	Somewhat agree	Somewhat agree	Strongly agree	Somewhat agree	Neither agree nor disagree	Somewhat agree	Somewhat agree	Strongly agree
143	629	TRUE	Accept	Male		44	White/Caucasian	Married	Yes	Yes	2	4	4 year degree	Yes	5	$60,000 to < $80,000	Yes	None	None	Some	Some	None	None	Some	Yes	None	Some	Some	Some	None	Some	Yes	None	Some	Some	Some	None	Some	Lavender note	Strongly disagree	Strongly agree	Strongly agree	Strongly agree	Strongly disagree	Strongly agree	Strongly agree	Strongly agree	Strongly agree	Strongly agree
144	630	TRUE	Accept	Male		25	White/Caucasian	Other	Yes	No		3	Some college	Yes	3	< $10,000 per year	No								No							No							Lavender note	Strongly agree	Strongly disagree	Strongly disagree	Strongly disagree	Strongly agree	Strongly disagree	Strongly disagree	Strongly disagree	Strongly disagree	Strongly disagree
145	633	TRUE	Accept	Male		34	White/Caucasian	Married	Yes	Yes	1	1	4 year degree	Yes	10	$80,000 to < $100,000	No								No							No							Lavender note	Somewhat agree	Somewhat agree	Strongly agree	Somewhat agree	Somewhat agree	Strongly agree	Somewhat agree	Neither agree nor disagree	Neither agree nor disagree	Somewhat agree
146	633	TRUE	Accept	Male		25	White/Caucasian	Married	Yes	Yes	2	4	2 year degree	Yes	4	$20,000 to < $40,000	Yes	Some	Some	Most	Some	None	Some	Some	Yes	Some	None	Most	Most	Most	Most	Yes	None	None	Most	Most	Most	Most	Lavender note	Strongly disagree	Strongly agree	Strongly agree	Strongly agree	Strongly disagree	Strongly agree	Strongly agree	Strongly agree	Strongly agree	Strongly agree
147	639	TRUE	Accept	Female		62	White/Caucasian	Other	Yes	No		1	4 year degree	Yes	4	$20,000 to < $40,000	Yes	None	Most	None	None	None	None	Some	Yes	None	Most	None	None	None	None	Yes	None	Most	None	None	None	None	Lavender note	Somewhat disagree	Strongly agree	Strongly agree	Strongly agree	Strongly disagree	Strongly agree	Strongly agree	Somewhat agree	Strongly agree	Somewhat agree
148	642	TRUE	Accept	Male		30	White/Caucasian	Married	Yes	Yes	1	4	Master's degree	Yes	8	$60,000 to < $80,000	Yes	Most	Some	Some	Most	Most	Some	Some	Yes	Some	Some	Most	Some	Some	Most	Yes	Most	Some	Most	Some	Some	Most	Lavender note	Somewhat agree	Strongly agree	Neither agree nor disagree	Somewhat agree	Strongly agree	Neither agree nor disagree	Somewhat agree	Neither agree nor disagree	Somewhat agree	Strongly agree
149	643	TRUE	Accept	Male		27	White/Caucasian	In a cohabiting relationship	Yes	Yes	1	3	4 year degree	No	2	$20,000 to < $40,000	Yes	None	None	Some	Most	Most	Most	Some	Yes	Some	None	Some	Most	None	Most	Yes	Some	None	Most	Most	None	None	Lavender note	Strongly disagree	Strongly agree	Strongly agree	Strongly agree	Strongly disagree	Strongly agree	Somewhat agree	Somewhat agree	Strongly agree	Strongly agree
150	646	TRUE	Accept	Male		34	White/Caucasian	Married	Yes	Yes	2	4	4 year degree	Yes	7	$80,000 to < $100,000	Yes	None	None	None	Some	Some	None	Some	Yes	None	None	None	None	None	None	Yes	None	None	None	None	Most	None	Lavender note	Strongly disagree	Strongly agree	Strongly agree	Strongly agree	Strongly disagree	Strongly agree	Strongly agree	Somewhat agree	Strongly agree	Strongly agree
151	647	TRUE	Accept	Female		34	Multiracial	Other	Yes	Yes	2	3	Some college	Yes	2	$20,000 to < $40,000	Yes	None	Some	Some	Some	Some	None	Some	Yes	Some	Some	Some	Some	Some	None	Yes	None	Some	Some	Some	Some	None	Lavender note	Strongly disagree	Strongly agree	Strongly agree	Strongly agree	Somewhat disagree	Somewhat agree	Strongly agree	Strongly agree	Strongly agree	Strongly agree
152	647	TRUE	Accept	Female		25	White/Caucasian	Other	Yes	No		2	4 year degree	Yes	5	$10,000 to < $20,000 per year	Yes	Some	None	Most	Some	Some	None	Some	Yes	Some	None	Most	Most	Some	None	Yes	None	None	Some	Most	Some	None	Lavender note	Strongly disagree	Somewhat agree	Strongly agree	Somewhat agree	Strongly disagree	Somewhat agree	Somewhat agree	Somewhat disagree	Somewhat agree	Somewhat disagree
153	649	TRUE	Accept	Male		36	Black/African American	Married	Yes	No		2	4 year degree	Yes	6	$100,000 to < $120,000	Yes	Most	None	None	None	None	None	Some	Yes	Most	None	None	None	None	None	Yes	Most	None	None	None	None	None	Lavender note	Strongly disagree	Strongly agree	Strongly agree	Strongly agree	Strongly disagree	Strongly agree	Strongly agree	Strongly agree	Strongly agree	Strongly agree
154	652	TRUE	Accept	Female		63	White/Caucasian	Married	Yes	Yes	2	2	High school graduate	No	3	$40,000 to < $60,000	Yes	Most	None	None	None	None	None	Some	Yes	Most	None	None	None	None	None	Yes	Most	None	None	None	None	None	Lavender note	Strongly disagree	Strongly agree	Strongly agree	Strongly agree	Somewhat disagree	Strongly agree	Strongly agree	Strongly agree	Strongly agree	Strongly agree
155	653	TRUE	Accept	Male		34	White/Caucasian	Married	Yes	Yes	1	3	Master's degree	Yes	7	$100,000 to < $120,000	Yes	Most	None	Some	None	None	None	Some	Yes	Most	None	Some	None	None	None	Yes	Most	None	Some	None	None	None	Lavender note	Strongly disagree	Strongly agree	Strongly agree	Strongly agree	Strongly disagree	Strongly agree	Strongly agree	Strongly agree	Strongly agree	Strongly agree
156	654	TRUE	Accept	Female		59	White/Caucasian	Married	Yes	Yes	2	2	2 year degree	Yes	4	$20,000 to < $40,000	Yes	None	Some	Some	Some	None	None	Some	Yes	None	Some	Some	Some	None	None	Yes	None	Some	Some	Some	None	None	Lavender note	Strongly disagree	Strongly agree	Strongly agree	Strongly agree	Strongly disagree	Strongly agree	Strongly agree	Strongly agree	Strongly agree	Strongly agree
157	655	TRUE	Accept	Female		60	White/Caucasian	Married	Yes	Yes	2	2	Master's degree	Yes	5	$40,000 to < $60,000	Yes	Some	None	None	Some	None	None	Some	Yes	Some	None	None	None	None	None	Yes	Some	None	None	Some	None	None	Lavender note	Strongly agree	Strongly disagree	Neither agree nor disagree	Neither agree nor disagree	Somewhat agree	Somewhat disagree	Neither agree nor disagree	Somewhat disagree	Somewhat disagree	Somewhat disagree
158	655	TRUE	Accept	Female		67	White/Caucasian	In a cohabiting relationship	Yes	Yes	3	3	2 year degree	No	2	$20,000 to < $40,000	No								No							Yes	None	Some	None	Most	Some	Some	Lavender note	Somewhat agree	Somewhat disagree	Neither agree nor disagree	Neither agree nor disagree	Somewhat agree	Neither agree nor disagree	Neither agree nor disagree	Neither agree nor disagree	Neither agree nor disagree	Neither agree nor disagree
159	657	TRUE	Accept	Male		60	White/Caucasian	Married	Yes	No		2	4 year degree	Yes	7	$60,000 to < $80,000	Yes	Some	Some	None	Most	None	Some	Some	Yes	Some	Some	Some	Some	None	Some	Yes	Some	Some	Some	Some	None	Some	Lavender note	Somewhat disagree	Somewhat agree	Strongly agree	Somewhat agree	Strongly disagree	Somewhat agree	Somewhat agree	Somewhat agree	Strongly agree	Somewhat agree
160	660	TRUE	Accept	Female		59	White/Caucasian	Married	Yes	Yes	2	3	Master's degree	Yes	5	$60,000 to < $80,000	Yes	None	Some	Some	Some	None	Some	Some	Yes	None	Some	Some	Some	Some	Some	Yes	None	Some	Some	Some	None	Some	Lavender note	Strongly disagree	Strongly agree	Strongly agree	Strongly agree	Strongly disagree	Strongly agree	Strongly agree	Strongly agree	Strongly agree	Strongly agree
161	661	TRUE	Accept	Male		27	White/Caucasian	Other	Yes	No		2	High school graduate	Yes	3	$20,000 to < $40,000	Yes	None	None	Some	Some	Some	None	Some	Yes	None	None	Some	Some	Some	None	Yes	Some	None	Some	Some	Some	None	Lavender note	Somewhat agree	Strongly agree	Strongly agree	Somewhat agree	Somewhat disagree	Somewhat agree	Somewhat agree	Somewhat agree	Neither agree nor disagree	Somewhat agree
162	662	TRUE	Accept	Male		28	White/Caucasian	Married	Yes	No		2	4 year degree	Yes	4	$80,000 to < $100,000	Yes	None	Some	Some	Some	None	None	Some	Yes	None	Most	Some	None	None	None	Yes	None	Most	None	Some	None	None	Lavender note	Somewhat disagree	Somewhat agree	Strongly agree	Somewhat agree	Somewhat disagree	Somewhat agree	Strongly agree	Somewhat agree	Strongly agree	Strongly agree
163	663	TRUE	Accept	Male		23	White/Caucasian	Other	Yes	No		3	4 year degree	Yes	8	$60,000 to < $80,000	Yes	Most	Most	Some	Most	None	Some	Some	Yes	Most	Some	None	Some	Most	Some	Yes	Most	Some	Most	Some	None	Some	Lavender note	Somewhat agree	Strongly agree	Somewhat agree	Strongly agree	Somewhat agree	Strongly agree	Somewhat agree	Somewhat agree	Strongly agree	Somewhat agree
164	666	TRUE	Accept	Male		33	White/Caucasian	Other	Yes	No		1	4 year degree	Yes	2	$10,000 to < $20,000 per year	Yes	None	None	None	Most	None	Some	Some	Yes	None	None	None	Most	None	Some	Yes	None	None	None	Most	None	Some	Lavender note	Somewhat agree	Strongly agree	Strongly agree	Strongly agree	Somewhat disagree	Somewhat agree	Strongly agree	Somewhat agree	Somewhat agree	Somewhat agree
165	669	TRUE	Accept	Male		34	White/Caucasian	Other	Yes	No		3	High school graduate	Yes	4	$10,000 to < $20,000 per year	Yes	None	Some	None	Some	None	None	Some	Yes	None	Some	None	None	Some	None	Yes	None	Some	None	None	Some	None	Lavender note	Strongly disagree	Somewhat agree	Strongly agree	Strongly agree	Strongly disagree	Strongly agree	Somewhat agree	Somewhat agree	Somewhat agree	Strongly agree
166	669	TRUE	Accept	Female		27	White/Caucasian	Other	Yes	No		1	Professional or Doctorate degree	Yes	7	$60,000 to < $80,000	Yes	Most	None	None	None	None	None	Some	Yes	Most	None	None	None	None	None	Yes	Most	None	None	None	None	None	Lavender note	Somewhat agree	Strongly disagree	Neither agree nor disagree	Neither agree nor disagree	Somewhat agree	Strongly disagree	Neither agree nor disagree	Somewhat disagree	Strongly agree	Strongly disagree
167	669	TRUE	Accept	Male		27	Asian	Married	Yes	No		2	4 year degree	Yes	7	$120,000 to < $140,000	Yes	Some	None	Some	None	None	None	Some	Yes	Most	None	Some	None	None	None	Yes	Most	None	Some	None	None	None	Lavender note	Somewhat disagree	Strongly agree	Strongly agree	Strongly agree	Strongly disagree	Somewhat agree	Strongly agree	Neither agree nor disagree	Somewhat agree	Somewhat agree
168	671	TRUE	Accept	Female		64	White/Caucasian	Other	Yes	Yes	1	2	Some college	Yes	5	$20,000 to < $40,000	Yes	Some	None	Some	Some	None	None	Some	Yes	Most	None	Some	Some	Some	None	Yes	Most	None	Some	Some	Some	None	Lavender note	Strongly disagree	Strongly agree	Strongly agree	Strongly agree	Strongly disagree	Strongly agree	Strongly agree	Strongly agree	Strongly agree	Strongly agree
169	679	TRUE	Accept	Male		24	Black/African American	In a cohabiting relationship	Yes	No		1	4 year degree	Yes	5	$20,000 to < $40,000	Yes	None	None	Most	None	None	None	Some	Yes	None	None	Most	None	None	None	Yes	None	None	Most	None	None	None	Lavender note	Strongly agree	Somewhat disagree	Somewhat disagree	Somewhat disagree	Strongly agree	Strongly disagree	Strongly disagree	Strongly disagree	Somewhat disagree	Neither agree nor disagree
170	679	TRUE	Accept	Female		23	Multiracial	Married	Yes	No		2	4 year degree	Yes	4	$20,000 to < $40,000	No								Yes	Most	Some	Some	None	None	None	Yes	Most	Some	Some	None	None	None	Lavender note	Strongly disagree	Somewhat agree	Strongly agree	Strongly agree	Strongly disagree	Somewhat agree	Strongly agree	Strongly agree	Strongly agree	Strongly agree
171	680	TRUE	Accept	Male		55	White/Caucasian	Married	Yes	Yes	3	3	4 year degree	Yes	7	$40,000 to < $60,000	Yes	Most	Some	None	Some	None	None	Some	Yes	Some	Some	None	None	None	None	Yes	Some	Some	None	None	None	None	Lavender note	Strongly disagree	Strongly agree	Strongly agree	Strongly agree	Strongly disagree	Strongly agree	Strongly agree	Strongly agree	Strongly agree	Strongly agree
172	686	TRUE	Accept	Male		31	White/Caucasian	Married	Yes	Yes	2	4	Master's degree	Yes	7	$60,000 to < $80,000	Yes	Some	Most	Some	Most	Some	Most	Some	Yes	Some	Most	Some	Most	Some	Most	Yes	Most	Some	Most	Some	Most	Some	Lavender note	Somewhat agree	Strongly agree	Somewhat agree	Strongly agree	Somewhat agree	Strongly agree	Somewhat agree	Strongly agree	Strongly agree	Somewhat agree
173	688	TRUE	Accept	Male		44	Hispanic/Latino	Married	Yes	Yes	1	3	4 year degree	Yes	2	$60,000 to < $80,000	Yes	None	None	Some	Some	None	None	Some	Yes	None	None	Some	Some	Some	None	Yes	None	None	Some	Some	Some	None	Lavender note	Somewhat disagree	Somewhat agree	Somewhat agree	Somewhat agree	Strongly disagree	Somewhat agree	Somewhat agree	Somewhat agree	Somewhat agree	Somewhat agree
174	690	TRUE	Accept	Female		59	White/Caucasian	In a cohabiting relationship	Yes	Yes	3	3	4 year degree	Yes	6	$80,000 to < $100,000	Yes	None	Most	None	None	None	None	Some	Yes	None	Most	None	None	None	None	Yes	None	None	Some	None	Some	None	Lavender note	Somewhat disagree	Somewhat agree	Strongly agree	Somewhat agree	Strongly disagree	Somewhat agree	Strongly agree	Somewhat agree	Neither agree nor disagree	Strongly agree
175	691	TRUE	Accept	Male		40	Black/African American	Married	Yes	Yes	1	3	4 year degree	Yes	6	$60,000 to < $80,000	Yes	Most	Some	Most	Most	None	Most	Some	Yes	Some	Most	Some	Most	Some	Some	Yes	Most	Some	Most	Some	Some	None	Lavender note	Somewhat agree	Strongly agree	Somewhat agree	Strongly agree	Somewhat agree	Strongly agree	Somewhat agree	Strongly agree	Somewhat agree	Strongly agree
176	695	TRUE	Accept	Male		30	White/Caucasian	Married	Yes	Yes	1	4	4 year degree	Yes	9	$10,000 to < $20,000 per year	Yes	Some	Some	Most	Some	Some	Some	Some	Yes	Most	Some	None	Some	Most	Some	Yes	Some	Most	Most	Some	None	Some	Lavender note	Neither agree nor disagree	Somewhat agree	Somewhat agree	Strongly agree	Somewhat agree	Neither agree nor disagree	Somewhat agree	Somewhat agree	Neither agree nor disagree	Neither agree nor disagree
177	695	TRUE	Accept	Female		26	White/Caucasian	Married	Yes	Yes	2	4	Master's degree	Yes	7	$100,000 to < $120,000	Yes	Some	Most	None	None	None	None	Some	Yes	Some	Most	None	None	None	None	Yes	Some	Most	None	None	None	None	Lavender note	Somewhat disagree	Somewhat agree	Somewhat agree	Somewhat agree	Somewhat disagree	Somewhat agree	Somewhat agree	Somewhat agree	Somewhat agree	Somewhat agree
178	711	TRUE	Accept	Male		39	White/Caucasian	Other	Yes	No		1	4 year degree	Yes	3	$10,000 to < $20,000 per year	Yes	Some	None	Some	Some	None	None	Some	No							Yes	Some	None	Some	Some	Some	Some	Lavender note	Somewhat agree	Somewhat agree	Somewhat agree	Somewhat agree	Neither agree nor disagree	Neither agree nor disagree	Somewhat disagree	Neither agree nor disagree	Somewhat agree	Somewhat agree
179	713	TRUE	Accept	Female		27	White/Caucasian	In a cohabiting relationship	Yes	No		2	Some college	Yes	4	$20,000 to < $40,000	Yes	None	Some	Some	Some	None	None	Some	Yes	None	Some	Some	Some	Some	None	Yes	None	Some	Some	Some	None	None	Lavender note	Somewhat disagree	Strongly agree	Strongly agree	Strongly agree	Strongly disagree	Somewhat agree	Strongly agree	Somewhat agree	Strongly agree	Strongly agree
180	716	TRUE	Accept	Female		24	White/Caucasian	Married	Yes	No		2	Master's degree	Yes	9	$80,000 to < $100,000	Yes	Some	Most	Most	Some	Some	Most	Some	Yes	Most	Some	Some	Most	Some	Some	Yes	Some	Some	Some	Some	Some	Some	Lavender note	Somewhat agree	Somewhat agree	Strongly agree	Somewhat agree	Somewhat agree	Strongly agree	Somewhat agree	Somewhat agree	Somewhat agree	Somewhat agree
181	722	TRUE	Accept	Female		42	White/Caucasian	Married	Yes	Yes	1	3	4 year degree	Yes	5	$60,000 to < $80,000	Yes	Most	None	None	Some	None	None	Some	Yes	Some	Some	Some	Some	Some	None	Yes	Most	Some	Some	Some	Some	None	Lavender note	Strongly disagree	Strongly agree	Strongly agree	Strongly agree	Strongly disagree	Strongly agree	Strongly agree	Strongly agree	Strongly agree	Strongly agree
182	722	TRUE	Accept	Female		25	White/Caucasian	Married	Yes	Yes	1	3	Master's degree	Yes	8	$40,000 to < $60,000	Yes	Some	None	Some	Most	Some	Some	Some	Yes	Most	Some	None	Some	Some	None	Yes	Most	Some	None	Some	Some	Most	Lavender note	Neither agree nor disagree	Somewhat agree	Strongly agree	Somewhat agree	Neither agree nor disagree	Somewhat agree	Strongly agree	Somewhat agree	Neither agree nor disagree	Somewhat agree
183	723	TRUE	Accept	Female		37	White/Caucasian	Married	Yes	Yes	2	4	Some college	Yes	3	$20,000 to < $40,000	Yes	Some	Some	Most	Some	Some	Some	Some	Yes	Some	Some	Some	Some	Some	Most	Yes	Some	Some	Most	Some	Some	Some	Lavender note	Somewhat disagree	Somewhat agree	Strongly agree	Somewhat agree	Somewhat disagree	Somewhat agree	Somewhat agree	Somewhat agree	Somewhat agree	Somewhat agree
184	725	TRUE	Accept	Female		59	White/Caucasian	Married	Yes	Yes	1	3	2 year degree	Yes	5	$20,000 to < $40,000	Yes	None	Some	None	Most	None	Some	Some	Yes	None	None	None	Most	None	Some	Yes	Some	None	None	Most	None	None	Lavender note	Somewhat disagree	Strongly agree	Strongly agree	Strongly agree	Strongly disagree	Strongly agree	Strongly agree	Somewhat agree	Somewhat agree	Strongly agree
185	726	TRUE	Accept	Male		26	Native American	Other	Yes	No		4	Master's degree	Yes	6	$140,000 to < $160,000	No								Yes	Most	Some	None	Some	Most	Some	Yes	Most	Some	Some	Some	Most	None	Lavender note	Somewhat agree	Strongly agree	Somewhat agree	Strongly agree	Somewhat agree	Strongly agree	Somewhat agree	Strongly agree	Somewhat agree	Strongly agree
186	729	TRUE	Accept	Female		55	Hispanic/Latino	Married	Yes	Yes	2	3	High school graduate	Yes	4	$60,000 to < $80,000	Yes	None	Some	None	Most	Most	None	Some	Yes	None	Some	None	Most	Most	None	Yes	None	None	None	Most	Most	Some	Lavender note	Somewhat disagree	Strongly agree	Strongly agree	Strongly agree	Somewhat disagree	Strongly agree	Strongly agree	Strongly agree	Strongly agree	Strongly agree
187	731	TRUE	Accept	Female		45	White/Caucasian	Married	Yes	Yes	1	5	Master's degree	Yes	8	$100,000 to < $120,000	Yes	Some	Most	Some	Most	None	Most	Some	Yes	Most	Some	Most	None	Most	Some	Yes	Most	Some	Most	None	Some	None	Lavender note	Somewhat agree	Somewhat disagree	Somewhat agree	Neither agree nor disagree	Strongly agree	Somewhat agree	Somewhat disagree	Somewhat agree	Neither agree nor disagree	Strongly agree
188	732	TRUE	Accept	Female		26	Asian	Other	Yes	No		3	4 year degree	Yes	5	$10,000 to < $20,000 per year	No								No							No							Lavender note	Somewhat disagree	Neither agree nor disagree	Neither agree nor disagree	Neither agree nor disagree	Somewhat agree	Somewhat disagree	Neither agree nor disagree	Somewhat disagree	Neither agree nor disagree	Somewhat disagree
189	733	TRUE	Accept	Female		56	White/Caucasian	Married	Yes	No		2	High school graduate	No	3	$40,000 to < $60,000	Yes	None	None	None	Some	Most	Some	Some	Yes	Some	None	None	None	Some	None	Yes	Most	None	None		Some	None	Lavender note	Somewhat disagree	Somewhat agree	Strongly agree	Strongly agree	Somewhat disagree	Strongly agree	Somewhat agree	Strongly agree	Strongly agree	Strongly agree
190	735	TRUE	Accept	Female		49	White/Caucasian	Other	Yes	Yes	2	3	4 year degree	Yes	5	$80,000 to < $100,000	Yes	Most	None	None	Some	None	None	Some	Yes	Most	None	None	None	None	None	Yes	Most	None	None	None	None	None	Lavender note	Strongly disagree	Strongly agree	Strongly agree	Strongly agree	Strongly disagree	Strongly agree	Strongly agree	Strongly agree	Strongly agree	Strongly agree
191	735	TRUE	Accept	Female		41	White/Caucasian	Married	Yes	Yes	1	3	High school graduate	Yes	2	$20,000 to < $40,000	Yes	Some	None	Some	Some	Some	None	Some	Yes	Some	None	Some	Some	None	None	Yes	Most	None	Some	None	None	None	Lavender note	Strongly disagree	Strongly agree	Strongly agree	Strongly agree	Strongly disagree	Strongly agree	Strongly agree	Strongly agree	Strongly agree	Strongly agree
192	736	TRUE	Accept	Female		35	Black/African American	Other	Yes	No		1	2 year degree	Yes	3	$10,000 to < $20,000 per year	Yes	Most	None	Some	None	None	Some	Some	Yes	Most	None	None	Some	None	Some	Yes	Some	None	None	Some	Some	Some	Lavender note	Strongly agree	Somewhat agree	Somewhat agree	Strongly agree	Neither agree nor disagree	Somewhat agree	Strongly agree	Somewhat agree	Somewhat agree	Neither agree nor disagree
193	737	TRUE	Accept	Female		43	White/Caucasian	Other	Yes	Yes	2	3	2 year degree	Yes	3	$10,000 to < $20,000 per year	Yes	None	None	Most	Some	Some	None	Some	Yes	None	None	Most	Some	Some	Some	Yes	None	None	Most	Some	Some	Some	Lavender note	Strongly disagree	Somewhat agree	Somewhat agree	Somewhat agree	Somewhat disagree	Somewhat agree	Somewhat agree	Somewhat agree	Somewhat agree	Somewhat agree
194	740	TRUE	Accept	Female		24	White/Caucasian	Married	Yes	Yes	1	3	4 year degree	Yes	8	$80,000 to < $100,000	Yes	Most	Some	Some	None	Some	Most	Some	Yes	Some	None	Most	Some	Some	Most	No							Lavender note	Strongly agree	Neither agree nor disagree	Neither agree nor disagree	Somewhat agree	Strongly agree	Neither agree nor disagree	Neither agree nor disagree	Neither agree nor disagree	Somewhat agree	Somewhat agree
195	744	TRUE	Accept	Male		31	White/Caucasian	Other	Yes	No		1	High school graduate	Yes	2	< $10,000 per year	Yes	None	None	Some	Some	None	None	Some	Yes	None	None	Some	Some	Most	None	Yes	None	None	Some	Some	Some	None	Lavender note	Somewhat agree	Neither agree nor disagree	Somewhat agree	Somewhat agree	Neither agree nor disagree	Somewhat agree	Somewhat disagree	Neither agree nor disagree	Neither agree nor disagree	Somewhat agree
196	745	TRUE	Accept	Male		47	White/Caucasian	Married	Yes	Yes	2	4	Professional or Doctorate degree	Yes	8	$120,000 to < $140,000	Yes	Most	None	None	None	None	None	Some	Yes	Some	None	None	None	None	None	Yes	Some	None	None	None	None	None	Lavender note	Somewhat agree	Somewhat disagree	Strongly agree	Somewhat agree	Somewhat disagree	Neither agree nor disagree	Somewhat agree	Neither agree nor disagree	Neither agree nor disagree	Neither agree nor disagree
197	747	TRUE	Accept	Female		55	White/Caucasian	Other	Yes	Yes	1	1	2 year degree		4	$40,000 to < $60,000	Yes	None	Most	Some	None	None	None	Some	Yes	None	Most	Some	None	None	None	Yes	None	Most	Some	None	Some	None	Lavender note	Strongly disagree	Strongly agree	Strongly agree	Strongly agree	Strongly disagree	Strongly agree	Strongly agree	Strongly agree	Strongly agree	Strongly agree
198	749	TRUE	Accept	Female		47	White/Caucasian	Other	Yes	No		1	High school graduate	Yes	3	$10,000 to < $20,000 per year	Yes	Some	None	Some	Some	None	None	Some	Yes	None	None	Some	Some	None	None	Yes	Some	None	Most	Some	None	None	Lavender note	Somewhat disagree	Somewhat agree	Somewhat agree	Somewhat agree	Neither agree nor disagree	Somewhat agree	Somewhat agree	Neither agree nor disagree	Somewhat agree	Somewhat agree
199	749	TRUE	Accept	Female		29	White/Caucasian	In a cohabiting relationship	Yes	No		2	Some college	Yes	3	$40,000 to < $60,000	Yes	None	Most	None	Some	Some	Some	Some	Yes	None	Most	None	Some	Some	Some	Yes	None	Most	None	Some	Some	Some	Lavender note	Strongly disagree	Somewhat agree	Strongly agree	Strongly agree	Somewhat agree	Strongly agree	Strongly agree	Somewhat agree	Somewhat agree	Somewhat agree
200	752	TRUE	Accept	Female		34	Asian	Other	Yes	No		2	2 year degree	Yes	2	$20,000 to < $40,000	Yes	Most	None	Some	Some	None	None	Some	Yes	Most	None	Some	Some	None	None	Yes	Most	None	None	Some	None	None	Lavender note	Somewhat agree	Neither agree nor disagree	Neither agree nor disagree	Somewhat disagree	Somewhat agree	Somewhat disagree	Somewhat disagree	Somewhat disagree	Somewhat disagree	Somewhat disagree
201	754	TRUE	Accept	Male		31	White/Caucasian	Other	Yes	No		1	Less than high school	No	4	< $10,000 per year	Yes	None	None	Some	Some	None	None	Some	Yes	None	None	None	Some	None	None	Yes	None	None	Some	Some	Some	None	Lavender note	Strongly disagree	Strongly agree	Strongly agree	Strongly agree	Strongly disagree	Strongly agree	Strongly agree	Strongly agree	Strongly agree	Strongly agree
202	755	TRUE	Accept	Male		26	White/Caucasian	In a cohabiting relationship	Yes	No		4	4 year degree	Yes	7	$60,000 to < $80,000	Yes	Most	None	None	None	None	None	Some	Yes	Most	None	None	None	None	None	Yes	Most	None	None	None	None	None	Lavender note	Somewhat disagree	Somewhat agree	Somewhat agree	Strongly agree	Neither agree nor disagree	Somewhat agree	Somewhat agree	Neither agree nor disagree	Somewhat agree	Neither agree nor disagree
203	757	TRUE	Accept	Male		46	White/Caucasian	Married	Yes	Yes	2	4	Some college	Yes	10	$20,000 to < $40,000	Yes	Most	Most	Most	Some	Most	Most	Some	Yes	Most	Most	Most	Some	Some	Most	Yes	Most	Most	Most	Most	Some	Most	Lavender note	Somewhat agree	Somewhat agree	Somewhat agree	Neither agree nor disagree	Neither agree nor disagree	Somewhat agree	Somewhat agree	Somewhat agree	Somewhat agree	Strongly agree
204	757	TRUE	Accept	Female		51	White/Caucasian	Other	Yes	Yes	1	1	Some college	No	2	< $10,000 per year	Yes	None	None	None	Some	Some	None	Some	Yes	None	None	Some	Some	Some	None	Yes	None	None	Some	Some	Some	None	Lavender note	Strongly disagree	Somewhat agree	Strongly agree	Somewhat agree	Strongly agree	Strongly agree	Neither agree nor disagree	Strongly disagree	Strongly disagree	Strongly disagree
205	758	TRUE	Accept	Male		45	White/Caucasian	Married	Yes	Yes	2	4	Master's degree	Yes	8	$100,000 to < $120,000	Yes	Some	Most	Most	Some	Some	Most	Some	Yes	Some	Most	Most	Some	Most	Some	Yes	Most	Some	Some	Most	Most	Some	Lavender note	Somewhat agree	Strongly agree	Somewhat agree	Strongly agree	Somewhat agree	Strongly agree	Somewhat agree	Strongly agree	Strongly agree	Somewhat agree
206	760	TRUE	Accept	Female		52	Black/African American	Married	Yes	Yes	1	3	2 year degree	No	5	< $10,000 per year	Yes	None	None	Most	Most	Most	None	Some	No							No							Lavender note	Strongly disagree	Somewhat agree	Strongly agree	Strongly agree	Strongly disagree	Neither agree nor disagree	Strongly agree	Strongly agree	Strongly agree	Strongly agree
207	760	TRUE	Accept	Male		41	White/Caucasian	Married	Yes	Yes	2	4	Master's degree	Yes	8	$140,000 to < $160,000	No								Yes	Most	Some	Most	Most	Some	Most	No							Lavender note	Strongly agree	Somewhat agree	Strongly agree	Somewhat agree	Somewhat agree	Strongly agree	Somewhat agree	Somewhat agree	Strongly agree	Somewhat agree
208	761	TRUE	Accept	Male		35	White/Caucasian	Other	Yes	No		1	4 year degree	Yes	5	$20,000 to < $40,000	Yes	Some	None	Some	Some	Some	None	Some	Yes	Some	None	Some	Some	Some	None	Yes	Some	None	Some	Some	Some	Some	Lavender note	Somewhat disagree	Somewhat agree	Somewhat agree	Somewhat agree	Somewhat disagree	Somewhat agree	Somewhat agree	Somewhat agree	Somewhat agree	Somewhat agree
209	761	TRUE	Accept	Female		52	White/Caucasian	Married	Yes	Yes	2	5	Master's degree	Yes	6	$20,000 to < $40,000	No								No							Yes	Some	None	Some	Most	Some	Most	Lavender note	Somewhat agree	Strongly agree	Somewhat agree	Somewhat agree	Strongly agree	Somewhat agree	Strongly agree	Somewhat agree	Strongly agree	Strongly agree
210	764	TRUE	Accept	Female		56	White/Caucasian	Married	Yes	Yes	5	6	2 year degree	Yes	5	$120,000 to < $140,000	Yes	Most	None	None	None	None	None	Some	Yes	Most	None	None	None	None	None	Yes	Most	None	None	None	None	None	Lavender note	Strongly disagree	Strongly agree	Strongly agree	Strongly agree	Somewhat disagree	Somewhat agree	Strongly agree	Somewhat agree	Somewhat agree	Strongly agree
211	765	TRUE	Accept	Female		46	White/Caucasian	In a cohabiting relationship	Yes	Yes	1	3	High school graduate	No	3	$40,000 to < $60,000	Yes	None	None	Some	Most	None	None	Some	Yes	None	Some	Some	Some	None	None	Yes	None	Some	None	Some	Some	None	Lavender note	Strongly disagree	Strongly agree	Strongly agree	Somewhat agree	Somewhat disagree	Somewhat agree	Strongly agree	Somewhat agree	Strongly agree	Strongly agree
212	767	TRUE	Accept	Female		64	White/Caucasian	Married	Yes	Yes	2	3	4 year degree	No	7	$140,000 to < $160,000	Yes	Most	None	None	None	None	None	Some	Yes	Most	None	None	None	Some	Some	Yes	Most	None	None	None	Some	Some	Lavender note	Strongly disagree	Strongly agree	Strongly agree	Strongly agree	Strongly disagree	Strongly agree	Strongly agree	Strongly agree	Strongly agree	Somewhat agree
213	768	TRUE	Accept	Female		27	White/Caucasian	Married	Yes	No		2	High school graduate	Yes	4	$60,000 to < $80,000	Yes	Some	None	Some	Most	None	Some	Some	Yes	Some	None	None	Most	None	Some	Yes	Some	None	None	Most	None	Some	Lavender note	Somewhat agree	Neither agree nor disagree	Strongly agree	Somewhat agree	Somewhat agree	Somewhat agree	Somewhat agree	Neither agree nor disagree	Somewhat disagree	Neither agree nor disagree
214	769	TRUE	Accept	Male		39	Multiracial	Married	Yes	Yes	1	7	4 year degree	Yes	1	< $10,000 per year	Yes	None	Most	Most	Most	Some	None	Some	Yes	None	Most	Most	Most	Some	None	Yes	None	Most	Most	Most	Some	None	Lavender note	Somewhat disagree	Strongly agree	Strongly agree	Strongly agree	Strongly disagree	Strongly agree	Somewhat agree	Neither agree nor disagree	Somewhat agree	Somewhat agree
215	772	TRUE	Accept	Male		61	White/Caucasian	Married	Yes	Yes	2	2	4 year degree	Yes	8	$80,000 to < $100,000	Yes	Most	Some	Most	Most	Some	Most	Some	Yes	Most	Some	Most	Most	Most	Most	Yes	Some	Most	Most	Most	Most	Some	Lavender note	Strongly agree	Strongly agree	Strongly agree	Strongly agree	Strongly agree	Strongly agree	Strongly agree	Strongly agree	Strongly agree	Strongly agree
216	774	TRUE	Accept	Male		32	White/Caucasian	Married	Yes	Yes	1	3	Master's degree	Yes	6	$60,000 to < $80,000	Yes	Most	None	None	Some	None	None	Some	Yes	Some	None	None	None	None	Some	Yes	None	None	None	None	Most	None	Lavender note	Strongly disagree	Strongly disagree	Strongly agree	Strongly agree	Strongly disagree	Strongly agree	Strongly agree	Strongly agree	Strongly agree	Strongly agree
217	775	TRUE	Accept	Male		45	White/Caucasian	Married	Yes	Yes	1	3	4 year degree	Yes	10	$40,000 to < $60,000	Yes	Most	Some	Some	Most	Some	Most	Some	Yes	Most	Some	Most	Some	Most	Some	Yes	Most	Some	Most	Some	Most	Some	Lavender note	Strongly agree	Somewhat agree	Strongly agree	Strongly agree	Somewhat agree	Strongly agree	Somewhat agree	Somewhat agree	Strongly agree	Somewhat agree
218	775	TRUE	Accept	Female		54	White/Caucasian	Other	Yes	No		1	High school graduate	Yes	3	$10,000 to < $20,000 per year	Yes	Most	None	None	Some	Some	None	Some	Yes	Most	None	None	Some	Some	None	Yes	Most	None	None	None	None	None	Lavender note	Strongly agree	Strongly disagree	Neither agree nor disagree	Strongly disagree	Neither agree nor disagree	Strongly disagree	Neither agree nor disagree	Neither agree nor disagree	Strongly disagree	Neither agree nor disagree
219	776	TRUE	Accept	Male		25	Black/African American	In a cohabiting relationship	Yes	Yes	2	4	4 year degree	Yes	7	$80,000 to < $100,000	Yes	Some	Most	Some	Some	None	Some	Some	No							No							Lavender note	Somewhat agree	Somewhat agree	Somewhat agree	Somewhat agree	Somewhat agree	Strongly agree	Strongly agree	Strongly agree	Strongly agree	Somewhat agree
220	779	TRUE	Accept	Female		38	White/Caucasian	Married	Yes	Yes	2	4	4 year degree	No	2	$40,000 to < $60,000	Yes	Some	None	None	None	None	Most	Some	Yes	Most	None	None	None	Some	None	Yes	Most	None	None	None	None	None	Lavender note	Strongly disagree	Strongly agree	Strongly agree	Strongly agree	Strongly disagree	Strongly agree	Strongly agree	Strongly agree	Strongly agree	Strongly agree
221	780	TRUE	Accept	Female		42	White/Caucasian	Married	Yes	Yes	4	5	4 year degree	Yes	5	$40,000 to < $60,000	Yes	Some	None	Some	Some	Some	None	Some	Yes	Some	None	None	Some	Some	None	Yes	Most	None	None	Some	None	None	Lavender note	Strongly disagree	Somewhat agree	Strongly agree	Strongly agree	Somewhat disagree	Somewhat agree	Somewhat agree	Neither agree nor disagree	Strongly agree	Somewhat agree
222	780	TRUE	Accept	Female		51	White/Caucasian	Other	Yes	Yes	2	3	4 year degree	Yes	6	$10,000 to < $20,000 per year	Yes	Some	None	Some	Some	None	None	Some	Yes	Some	None	Some	Some	None	None	Yes	Some	None	Some	Some	None	None	Lavender note	Somewhat disagree	Strongly agree	Strongly agree	Strongly agree	Somewhat disagree	Strongly agree	Strongly agree	Somewhat agree	Somewhat agree	Somewhat agree
223	782	TRUE	Accept	Male		28	White/Caucasian	Other	Yes	No		1	Some college	Yes	3	$10,000 to < $20,000 per year	Yes	Most	None	None	None	None	None	Some	Yes	Most	None	None	None	None	None	Yes	Most	None	None	None	None	None	Lavender note	Strongly disagree	Strongly agree	Strongly agree	Strongly agree	Somewhat disagree	Somewhat agree	Somewhat agree	Neither agree nor disagree	Somewhat agree	Strongly agree
224	783	TRUE	Accept	Female			White/Caucasian	Married	Yes	Yes	1	3	Master's degree	Yes	8	$40,000 to < $60,000	Yes	Some	Most	Some	Most	Most	Some	Some	Yes	Most	Some	Some	Some	Most	Most	Yes	Most	Some	Some	Most	Some	Most	Lavender note	Somewhat agree	Somewhat agree	Strongly agree	Somewhat agree	Neither agree nor disagree	Somewhat agree	Strongly agree	Somewhat agree	Neither agree nor disagree	Somewhat agree
225	789	TRUE	Accept	Female		24	White/Caucasian	Married	Yes	Yes	1	5	Master's degree	Yes	8	$100,000 to < $120,000	Yes	Some	Most	Some	Most	Some	Most	Some	Yes	Most	Some	Most	Some	Most	Some	Yes	Most	Some	Most	Some	Most	Some	Lavender note	Somewhat agree	Strongly agree	Neither agree nor disagree	Somewhat agree	Strongly agree	Somewhat agree	Strongly agree	Somewhat agree	Strongly agree	Neither agree nor disagree
226	791	TRUE	Accept	Male		24	White/Caucasian	Married	Yes	Yes	1	3	4 year degree	Yes	7	$120,000 to < $140,000	Yes	Most		Some	None	None	None	Some	Yes	None	Most	Some	None	None	None	Yes	Some	Most	None	None	None	None	Lavender note	Strongly disagree	Strongly agree	Strongly agree	Strongly agree	Strongly disagree	Strongly agree	Strongly agree	Strongly agree	Strongly agree	Strongly agree
227	794	TRUE	Accept	Female		26	Multiracial	Other	Yes	No		4	4 year degree	Yes	4	$20,000 to < $40,000	Yes	Some	None	None	None	None	None	Some	Yes	Some	None	None	None	None	None	No							Lavender note	Somewhat agree	Somewhat agree	Strongly agree	Somewhat disagree	Somewhat agree		Somewhat disagree	Somewhat disagree	Somewhat agree	Somewhat disagree
228	796	TRUE	Accept	Female		27	White/Caucasian	Other	Yes	No		0	Master's degree	Yes	6	$40,000 to < $60,000	Yes	Most	None	None	Some	None	Some	Some	Yes	Most	None	None	None	None	None	Yes	Most	Some	None	Some	None	Some	Lavender note	Somewhat agree	Strongly disagree	Somewhat disagree	Strongly disagree	Somewhat agree	Neither agree nor disagree	Neither agree nor disagree	Somewhat disagree	Strongly disagree	Strongly disagree
229	797	TRUE	Accept	Female		32	White/Caucasian	Married	Yes	Yes	2	4	4 year degree	Yes	3	$10,000 to < $20,000 per year	Yes	None	None	None	Most	None	Some	Some	Yes	None	None	None	Most	None	Some	Yes	None	None	None	Some	None	Some	Lavender note	Strongly disagree	Strongly agree	Strongly agree	Strongly agree	Strongly disagree	Strongly agree	Somewhat agree	Strongly agree	Somewhat agree	Somewhat agree
230	800	TRUE	Accept	Female		48	White/Caucasian	In a cohabiting relationship	Yes	Yes	1	2	High school graduate	Yes	4	$80,000 to < $100,000	Yes	None	Some	None	Some	Some	Some	Some	Yes	Some	Some	Some	Some	None	None	No							Lavender note	Neither agree nor disagree	Neither agree nor disagree	Strongly agree	Neither agree nor disagree	Somewhat agree	Neither agree nor disagree	Somewhat agree	Neither agree nor disagree	Somewhat agree	Neither agree nor disagree
231	803	TRUE	Accept	Male		51	White/Caucasian	In a cohabiting relationship	Yes	No		2	Some college	Yes	2	$20,000 to < $40,000	Yes	None	Some	Some	None	None	None	Some	Yes	None	None	Most	Some	None	None	Yes	None	Some	Most	None	None	None	Lavender note	Strongly disagree	Strongly agree	Strongly agree	Strongly agree	Strongly disagree	Strongly agree	Strongly agree	Strongly agree	Strongly agree	Strongly agree
232	804	TRUE	Accept	Male		53	Hispanic/Latino	Married	Yes	Yes	2	2	4 year degree	Yes	8	$160,000 to < $180,000	Yes	Most	None	None	None	None	None	Some	Yes	Most	None	None	None	None	None	Yes	Most	None	None	None	None	None	Lavender note	Somewhat disagree	Somewhat agree	Somewhat agree	Somewhat agree	Somewhat disagree	Somewhat agree	Somewhat agree	Somewhat agree	Somewhat agree	Somewhat agree
233	806	TRUE	Accept	Female		62	White/Caucasian	Other	Yes	Yes	3	1	Some college	No	3	$20,000 to < $40,000	Yes	None	None	Some	Some	Some	None	Some	Yes	None	None	Some	Some	None	None	Yes	None	None	Some	Some	Some	None	Lavender note	Somewhat disagree	Somewhat agree	Somewhat agree	Strongly agree	Somewhat disagree	Somewhat agree	Somewhat agree	Neither agree nor disagree	Somewhat agree	Somewhat agree
234	807	TRUE	Accept	Female		53	White/Caucasian	Married	Yes	Yes	1	3	High school graduate	Yes	7	$20,000 to < $40,000	Yes	Some	Some	Some	None	Some	None	Some	Yes	None	None	Some	None	Some	None	Yes	None	Some	Some	Some	Some	None	Lavender note	Somewhat disagree	Somewhat agree	Strongly agree	Somewhat agree	Somewhat disagree	Strongly agree	Strongly agree	Strongly agree	Strongly agree	Strongly agree
235	808	TRUE	Accept	Male		38	White/Caucasian	Married	Yes	No		2	Master's degree	Yes	6	$120,000 to < $140,000	Yes	Most	None	None	None	None	None	Some	Yes	Most	None	None	None	None	None	Yes	Most	None	None	None	None	None	Lavender note	Strongly disagree	Strongly agree	Strongly agree	Strongly agree	Strongly disagree	Strongly agree	Strongly agree	Strongly agree	Strongly agree	Strongly agree
236	809	TRUE	Accept	Female		27	White/Caucasian	Married	Yes	No		2	4 year degree	Yes	7	$100,000 to < $120,000	Yes	Most	None	None	None	None	None	Some	Yes	Most	None	None	None	None	None	Yes	Most	None	None	None	None	None	Lavender note	Neither agree nor disagree	Strongly agree	Strongly agree	Strongly agree	Strongly disagree	Strongly agree	Strongly agree	Strongly agree	Strongly agree	Strongly agree
237	810	TRUE	Accept	Male			Hispanic/Latino	Married	Yes	Yes	3	5	4 year degree	Yes	5	$80,000 to < $100,000	Yes	Most	Some	Some	Some	None	Most	Some	Yes	Some	None	Most	Most	Most	Some	Yes	Some	Most	Some	None	Most	Most	Lavender note	Somewhat agree	Strongly agree	Somewhat agree	Somewhat agree	Neither agree nor disagree	Strongly agree	Neither agree nor disagree	Somewhat agree	Strongly agree	Neither agree nor disagree
238	812	TRUE	Accept	Female		34	White/Caucasian	Married	Yes	Yes	4	6	2 year degree	Yes	6	$60,000 to < $80,000	Yes	Some	Some	None	None	None	None	Some	Yes	None	Most	None	None	None	None	Yes	Some	Some	None	None	None	None	Lavender note	Somewhat disagree	Somewhat agree	Strongly agree	Somewhat agree	Strongly disagree	Strongly agree	Strongly agree	Neither agree nor disagree	Strongly agree	Strongly agree
239	812	TRUE	Accept	Male		23	White/Caucasian	Married	Yes	Yes	1	3	4 year degree	Yes	9	$60,000 to < $80,000	Yes	Most	Some	Some	None	Some	Some	Some	Yes	Some	None	Some	Most	Most	None	Yes	Most	Some	Some	Most	None	Some	Lavender note	Somewhat agree	Somewhat agree	Strongly agree	Neither agree nor disagree	Somewhat agree	Strongly agree	Strongly disagree	Neither agree nor disagree	Neither agree nor disagree	Somewhat agree
240	812	TRUE	Accept	Female		27	White/Caucasian	Other	Yes	No		3	Some college	Yes	5	$10,000 to < $20,000 per year	Yes	None	None	None	Some	Some	Some	Some	Yes	None	None	None	Some	Some	Some	No							Lavender note	Somewhat agree	Somewhat agree	Strongly agree	Somewhat agree	Neither agree nor disagree	Somewhat agree	Somewhat agree	Strongly agree	Somewhat agree	Somewhat agree
241	814	TRUE	Accept	Male		39	White/Caucasian	Other	Yes	No		1	Some college	Yes	3	$10,000 to < $20,000 per year	Yes	Most	Some	Some	Some	None	None	Some	Yes	Most	Some	Some	Some	Some	None	Yes	Some	Some	Some	Some	Most	None	Lavender note	Strongly disagree	Strongly agree	Strongly agree	Strongly agree	Strongly disagree	Strongly agree	Strongly agree	Strongly agree	Strongly agree	Strongly agree
242	814	TRUE	Accept	Female		24	White/Caucasian	Other	Yes	No		1	4 year degree	Yes	6	$60,000 to < $80,000	Yes	Some	Some	Some	Some	Some	None	Some	Yes	Some	None	Some	Some	Some	None	Yes	Some	None	Some	Some	Some	None	Lavender note	Somewhat disagree	Strongly agree	Strongly agree	Strongly agree	Somewhat disagree	Strongly agree	Strongly agree	Somewhat agree	Strongly agree	Strongly agree
243	815	TRUE	Accept	Female		36	White/Caucasian	Married	Yes	Yes	4	6	4 year degree	Yes	8	$60,000 to < $80,000	Yes	None	Most	None	None	None	None	Some	Yes	None	Most	None	None	None	None	Yes	None	Most	None	None	None	None	Lavender note	Somewhat disagree	Somewhat agree	Somewhat agree	Somewhat agree	Somewhat disagree	Somewhat agree	Somewhat agree	Somewhat agree	Somewhat agree	Somewhat agree
244	815	TRUE	Accept	Male		69	Black/African American	Other	Yes	No		1	Some college	No	2	$10,000 to < $20,000 per year	Yes	Most	Some	None	None	None	None	Some	No							No							Lavender note	Somewhat agree	Somewhat disagree	Somewhat disagree	Somewhat disagree	Strongly agree	Somewhat disagree	Somewhat disagree	Somewhat disagree	Strongly disagree	Somewhat disagree
245	820	TRUE	Accept	Female		57	Black/African American	Other	Yes	Yes	3	2	Some college	No	3	$10,000 to < $20,000 per year	No								No							No							Lavender note	Strongly disagree	Strongly agree	Strongly agree	Strongly agree	Neither agree nor disagree	Strongly agree	Strongly agree	Strongly agree	Neither agree nor disagree	Strongly agree
246	822	TRUE	Accept	Female		61	White/Caucasian	In a cohabiting relationship	Yes	Yes	3	5	Some college	Yes	3	$10,000 to < $20,000 per year	No								No							Yes	None	None	Some	Most	Some	None	Lavender note	Somewhat disagree	Strongly agree	Strongly agree	Strongly agree	Somewhat disagree	Strongly agree	Strongly agree	Somewhat agree	Strongly agree	Strongly agree
247	826	TRUE	Accept	Male		27	White/Caucasian	Married	Yes	Yes	1	3	4 year degree	Yes	9	$40,000 to < $60,000	No								Yes	None	Some	Some	Some	Some	Some	Yes	Some	Most	None	Some	Some	Some	Lavender note	Strongly disagree	Strongly agree	Strongly agree	Strongly agree	Strongly agree	Strongly agree	Strongly agree	Strongly agree	Strongly agree	Strongly agree
248	826	TRUE	Accept	Female		69	White/Caucasian	Married	Yes	Yes	1	2	Some college	No	5	$40,000 to < $60,000	Yes	None	None	Some	Some	None	Some	Some	Yes	None	Some	Some	Some	None	Some	Yes	None	Some	Some	Some	None	Some	Lavender note	Strongly disagree	Strongly agree	Strongly agree	Somewhat agree	Strongly disagree	Strongly agree	Strongly agree	Somewhat agree	Somewhat agree	Strongly agree
249	827	TRUE	Accept	Male		32	Hispanic/Latino	Married	Yes	Yes	1	3	Master's degree	Yes	7	$80,000 to < $100,000	Yes	Most	None	None	None	None	None	Some	Yes	Most	None	None	None	Some	None	Yes	Some	None	Some	Some	None	Some	Lavender note	Somewhat agree	Strongly agree	Strongly agree	Neither agree nor disagree	Somewhat agree	Strongly agree	Strongly agree	Somewhat agree	Neither agree nor disagree	Strongly agree
250	832	TRUE	Accept	Female		24	Black/African American	In a cohabiting relationship	Yes	Yes	2	4	2 year degree	Yes	4	$20,000 to < $40,000	No								No							No							Lavender note	Somewhat disagree	Somewhat agree	Somewhat agree	Somewhat agree	Strongly agree	Neither agree nor disagree	Somewhat agree	Somewhat agree	Strongly agree	Somewhat agree
251	835	TRUE	Accept	Female		37	Asian	Married	No	Yes	2	4	Master's degree	Yes	6	$120,000 to < $140,000	Yes	Some	Some	None	Some	Some	Some	Some	Yes	Some	Some	Most	Some	Some	None	Yes	Some	Some	Some	Most	Some	Some	Lavender note	Somewhat agree	Strongly agree	Strongly agree	Strongly agree	Strongly agree	Somewhat agree	Strongly agree	Somewhat agree	Somewhat agree	Strongly agree
252	836	TRUE	Accept	Female		40	White/Caucasian	Other	Yes	No		3	Some college	No	2	< $10,000 per year	Yes	None	None	None	Most	Some	None	Some	Yes	None	None	None	Some	Some	None	Yes	None	None	None	Some	Most	None	Lavender note	Somewhat agree	Somewhat disagree	Strongly agree	Somewhat agree	Somewhat agree	Strongly agree	Strongly agree	Somewhat disagree	Somewhat agree	Somewhat disagree
253	838	TRUE	Accept	Female		42	White/Caucasian	Married	Yes	Yes	3	6	Some college	Yes	5	$40,000 to < $60,000	Yes	Some	Some	Some	Some	None	Some	Some	Yes	None	Most	Some	Some	None	Some	Yes	None	Some	Most	Some	None	Some	Lavender note	Strongly disagree	Strongly agree	Strongly agree	Strongly agree	Strongly disagree	Somewhat agree	Strongly agree	Somewhat agree	Strongly agree	Somewhat agree
254	842	TRUE	Accept	Male		32	Black/African American	Married	Yes	Yes	2	4	Master's degree	Yes	6	$40,000 to < $60,000	Yes	Most	Some	Most	Some	Most	Some	Some	Yes	Some	Most	Some	None	Some	Most	Yes	Some	Most	Some	None	Some	Most	Lavender note	Somewhat agree	Strongly agree	Neither agree nor disagree	Somewhat agree	Strongly agree	Somewhat agree	Neither agree nor disagree	Somewhat agree	Strongly agree	Neither agree nor disagree
255	842	TRUE	Accept	Male		23	White/Caucasian	Other	Yes	No		4	Some college	Yes	6	< $10,000 per year	No								Yes	None	None	Some	Some	Some	None	Yes	None	None	Some	Some	Some	None	Lavender note	Neither agree nor disagree	Somewhat agree	Somewhat agree	Somewhat agree	Strongly disagree	Somewhat agree	Somewhat agree	Neither agree nor disagree	Somewhat agree	Somewhat agree
256	843	TRUE	Accept	Female		42	Asian	Married	No	Yes	2	3	Master's degree	No	6	$40,000 to < $60,000	Yes	None	Most	None	Some	None	None	Some	Yes	Some	Some	None	Some	None	None	Yes	None	Some	None	Some	None	None	Lavender note	Strongly disagree	Somewhat agree	Strongly agree	Somewhat agree	Strongly disagree	Strongly agree	Strongly agree	Somewhat agree	Strongly agree	Strongly agree
257	843	TRUE	Accept	Male		23	White/Caucasian	In a cohabiting relationship	Yes	Yes	2	4	4 year degree	Yes	9	$10,000 to < $20,000 per year	Yes	Most	Most	Most	Some	Most	Most	Some	Yes	Most	Most	Some	Some	Most	Most	Yes	Most	Most	Most	Some	Some	Most	Lavender note	Somewhat agree	Somewhat agree	Strongly agree	Somewhat agree	Strongly agree	Somewhat agree		Somewhat agree	Strongly agree	Strongly agree
258	844	TRUE	Accept	Male		45	Black/African American	Married	Yes	Yes	4	4	4 year degree	Yes	7	$60,000 to < $80,000	Yes	Most	Some	Some	Most	Some	Most	Some	Yes	Most	Most	Some	None	Most	Most	Yes	Most	Most	Some	Some	Some	None	Lavender note	Strongly agree	Somewhat agree	Neither agree nor disagree	Strongly agree	Somewhat agree	Neither agree nor disagree	Somewhat agree	Somewhat agree	Somewhat agree	Somewhat agree
259	845	TRUE	Accept	Male		43	White/Caucasian	Other	Yes	No		3	High school graduate	No	2	$10,000 to < $20,000 per year	Yes	Some	None	Some	Some	Some	None	Some	Yes	Some	None	None	Some	Most	None	Yes	Some	None	None	None	Most	None	Lavender note	Strongly disagree	Strongly agree	Strongly agree	Strongly agree	Strongly disagree	Strongly agree	Somewhat agree	Strongly agree	Strongly agree	Strongly agree
260	845	TRUE	Accept	Female		24	White/Caucasian	Married	Yes	Yes	1	4	Master's degree	Yes	5	$60,000 to < $80,000	Yes	Some	Most	Some	Some	Most	Some	Some	Yes	Some	Most	Some	Most	Some	Some	Yes	Some	Most	Some	Most	Some	Some	Lavender note	Somewhat disagree	Somewhat agree	Somewhat agree	Somewhat agree	Somewhat agree	Somewhat agree	Somewhat agree	Somewhat agree	Strongly agree	Somewhat agree
261	848	TRUE	Accept	Male		70	White/Caucasian	Married	Yes	Yes	2	5	Master's degree	Yes	7	$40,000 to < $60,000	No								No							No							Lavender note	Somewhat agree	Strongly agree	Somewhat agree	Strongly agree	Somewhat agree	Strongly agree	Neither agree nor disagree	Somewhat agree	Strongly agree	Somewhat agree
262	849	TRUE	Accept	Male		25	White/Caucasian	Other	Yes	No		4	High school graduate	No	3	$20,000 to < $40,000	Yes	None	None	Some	Some	Some	Some	Some	Yes	None	None	Some	Some	Some	Some	Yes	None	None	Some	Some	Some	Some	Lavender note	Somewhat disagree	Strongly agree	Strongly agree	Strongly agree	Neither agree nor disagree	Somewhat agree	Somewhat agree	Somewhat agree	Strongly agree	Somewhat agree
263	853	TRUE	Accept	Male		23	White/Caucasian	In a cohabiting relationship	Yes	Yes	1	5	4 year degree	Yes	9	$10,000 to < $20,000 per year	Yes	Most	Most	Some	Most	Some	Most	Some	Yes	Some	Most	Most	Some	Some	Most	Yes	Some	Most	Most	Most	Some	Some	Lavender note	Somewhat agree	Strongly agree	Strongly agree	Somewhat agree		Strongly agree	Strongly agree	Somewhat agree	Strongly agree	Somewhat agree
264	853	TRUE	Accept	Male		37	Multiracial	In a cohabiting relationship	Yes	Yes	2	4	High school graduate	Yes	4	$20,000 to < $40,000	No								Yes	Some	Some	Some	Some	Some	Some	Yes	Some	None	Some	Some	Some	Some	Lavender note	Strongly disagree	Strongly agree	Strongly agree	Strongly agree	Strongly disagree	Strongly agree	Strongly agree	Strongly agree	Strongly agree	Strongly agree
265	854	TRUE	Accept	Female		53	White/Caucasian	Married	Yes	Yes	2	2	Some college	Yes	5	$80,000 to < $100,000	Yes	Most	None	Some	Some		Some	Some	Yes	Most	None	Some		None	Some	Yes	Most	None	None	None	Some	Some	Lavender note	Strongly disagree	Strongly agree	Strongly agree	Strongly agree	Strongly disagree	Strongly agree	Strongly agree	Strongly agree	Strongly agree	Strongly agree
266	855	TRUE	Accept	Male		69	White/Caucasian	Other	Yes	Yes	2	1	2 year degree	No	6	$40,000 to < $60,000	Yes	None	Most	None	None	None	None	Some	Yes	None	Some	None	None	None	None	Yes	None	Most	None	None	None	None	Lavender note	Somewhat disagree	Strongly agree	Strongly agree	Strongly agree	Neither agree nor disagree	Strongly agree	Somewhat agree	Somewhat agree	Strongly agree	Strongly agree
267	856	TRUE	Accept	Female		29	Black/African American	Married	Yes	Yes	2	4	Some college	No	5	$40,000 to < $60,000	Yes	Some	Some	Some	Some	None	None	Some	Yes	Some	Some	Some	Some	None	None	Yes	Most	Some	Some	Some	Some	None	Lavender note	Somewhat disagree	Somewhat agree	Somewhat agree	Somewhat agree	Strongly disagree	Somewhat agree	Somewhat agree	Somewhat agree	Somewhat agree	Neither agree nor disagree
268	861	TRUE	Accept	Female		41	White/Caucasian	Married	Yes	Yes	2	4	4 year degree	Yes	6	$100,000 to < $120,000	Yes	Most	None	None	None	None	None	Some	Yes	Most	None	None	None	None	None	Yes	None	None	None	None	Most	None	Lavender note	Somewhat disagree	Somewhat agree	Strongly agree	Strongly agree	Somewhat disagree	Somewhat agree	Somewhat agree	Somewhat agree	Strongly agree	Strongly agree
269	862	TRUE	Accept	Male		38	White/Caucasian	Other	No	No		1	4 year degree	Yes	4	$20,000 to < $40,000	Yes	Most	None	None	None	None	None	Some	Yes	Most	None	None	None	None	None	Yes	Most	None	None	None	None	None	Lavender note	Somewhat disagree	Somewhat agree	Somewhat agree	Somewhat agree	Neither agree nor disagree	Somewhat agree	Neither agree nor disagree	Somewhat agree	Somewhat agree	Somewhat agree
270	868	TRUE	Accept	Male		76	White/Caucasian	Married	Yes	Yes	3	2	4 year degree	No	4	$20,000 to < $40,000	Yes	Some	Some	None	Some	None	None	Some	Yes	Most	Some	None	Some	None	None	Yes	Some	Most	None	Some	None	None	Lavender note	Strongly disagree	Strongly agree	Strongly agree	Strongly agree	Somewhat disagree	Strongly agree	Somewhat agree	Strongly agree	Somewhat agree	Strongly agree
271	870	TRUE	Accept	Male		25	White/Caucasian	Other	Yes	No		3	4 year degree	Yes	5	$40,000 to < $60,000	Yes	Some	Some	Most	Most	Some	None	Some	Yes	Most	Some	Some	Some	Some	Some	Yes	Most	Some	Some	Most	Some	Most	Lavender note	Somewhat agree	Strongly agree	Neither agree nor disagree	Somewhat agree	Strongly agree	Neither agree nor disagree	Somewhat agree	Strongly agree	Somewhat agree	Neither agree nor disagree
272	873	TRUE	Accept	Female		63	White/Caucasian	In a cohabiting relationship	Yes	No		2	Some college	Yes	3	$20,000 to < $40,000	Yes	Most	Some	None	Some	Some	None	Some	Yes	None	None	None	None	None	Most	Yes	Some	Some	None	None	None	Some	Lavender note	Somewhat disagree	Somewhat agree	Strongly agree	Strongly agree	Neither agree nor disagree	Strongly agree	Strongly agree	Somewhat agree	Somewhat agree	Somewhat agree
273	878	TRUE	Accept	Female		49	Black/African American	Other	Yes	Yes	1	1	4 year degree	Yes	6	$60,000 to < $80,000	Yes	None	None	Some	Some	None	None	Some	Yes	None	None	Some	Some	Some	None	Yes	None	None	Some	Some	Some	None	Lavender note	Somewhat agree	Somewhat disagree	Somewhat agree	Somewhat agree	Strongly agree	Neither agree nor disagree	Neither agree nor disagree	Somewhat disagree	Neither agree nor disagree	Strongly disagree
274	879	TRUE	Accept	Female		50	White/Caucasian	Married	Yes	Yes	2	4	4 year degree	Yes	4	$20,000 to < $40,000	Yes	Some	None	None	Some	None	None	Some	Yes	Some	None	None	Some	Some	None	Yes	Some	None	None	Some	Some	None	Lavender note	Strongly disagree	Strongly agree	Strongly agree	Strongly agree	Strongly disagree	Strongly agree	Strongly agree	Strongly agree	Strongly agree	Strongly agree
275	880	TRUE	Accept	Female		58	White/Caucasian	Other	Yes	Yes	4	5	2 year degree	Yes	3	$40,000 to < $60,000	Yes	None	None	Some	Some	None	None	Some	Yes	None	None	Some	Some	Some	None	Yes	Some	None	None	Some	Some	None	Lavender note	Somewhat agree	Somewhat agree	Somewhat agree	Strongly agree	Somewhat disagree	Somewhat agree	Somewhat agree	Neither agree nor disagree	Somewhat agree	Somewhat agree
276	885	TRUE	Accept	Female		30	White/Caucasian	Other	Yes	Yes	1	3	Less than high school	Yes	1	$20,000 to < $40,000	Yes	None	Some	None	Most	None	Some	Some	Yes	None	Some	Some	Some	None	Some	Yes	None	Most	Some	Some	None	Some	Lavender note	Neither agree nor disagree	Neither agree nor disagree	Strongly agree	Somewhat agree	Somewhat disagree	Somewhat agree	Strongly agree	Somewhat agree	Somewhat agree	Neither agree nor disagree
277	887	TRUE	Accept	Male		50	White/Caucasian	Married	Yes	Yes	1	2	4 year degree	Yes	7	$80,000 to < $100,000	Yes	Some	Some	Some	None		None	Some	Yes	Some	None	Some	None	Some	Some	Yes	Most	None	None	None	Some	None	Lavender note	Somewhat disagree	Strongly agree	Strongly agree	Strongly agree	Strongly disagree	Somewhat agree	Somewhat agree	Strongly agree	Strongly agree	Strongly agree
278	889	TRUE	Accept	Female		34	White/Caucasian	Married	Yes	Yes	3	5	High school graduate	Yes	4	$20,000 to < $40,000	Yes	Some	Some	Some	None	Some	None	Some	Yes	Some	None	Some	Some	Some	None	Yes	Some	Some	Some	Some	None	None	Lavender note	Somewhat disagree	Somewhat agree	Somewhat agree	Somewhat agree	Somewhat disagree	Somewhat agree	Somewhat agree	Neither agree nor disagree	Somewhat agree	Somewhat agree
279	892	TRUE	Accept	Male		55	White/Caucasian	Married	Yes	Yes	2	3	High school graduate	Yes	4	$20,000 to < $40,000	Yes	Most	None	None	Most	None	None	Some	Yes	Most	None	None	Some	None	None	Yes	Most	None	None	Some	None	None	Lavender note	Strongly disagree	Strongly agree	Strongly agree	Somewhat agree	Strongly agree	Neither agree nor disagree	Neither agree nor disagree	Somewhat disagree	Somewhat agree	Somewhat agree
280	898	TRUE	Accept	Male		33	Black/African American	Married	Yes	Yes	2	3	Master's degree	Yes	8	$40,000 to < $60,000	Yes	Most	Some	Most	Some	Some	Most	Some	Yes	Some	Most	Some	None	Some	Most	Yes	Some	Most	None	Some	Most	Some	Lavender note	Somewhat agree	Neither agree nor disagree	Somewhat agree	Strongly agree	Neither agree nor disagree	Somewhat disagree	Neither agree nor disagree	Somewhat agree	Neither agree nor disagree	Somewhat disagree
281	899	TRUE	Accept	Male		35	White/Caucasian	Married	Yes	Yes	2	4	4 year degree	Yes	8	$40,000 to < $60,000	Yes	Some	Most	Some	Most	Some	Most	Some	No							Yes	Most	Some	Some	Some	Most	Some	Lavender note	Neither agree nor disagree	Somewhat agree	Somewhat agree	Somewhat agree		Neither agree nor disagree	Somewhat agree	Neither agree nor disagree	Somewhat agree	Neither agree nor disagree
282	902	TRUE	Accept	Male		33	White/Caucasian	Married	Yes	Yes	2	4	4 year degree	Yes	9	$140,000 to < $160,000	Yes	Some	Some	Most	Some	Some	Some	Some	Yes	Some	None	Most	Some	Some	Some	Yes	Some	None	Some	Most	Some	Some	Lavender note	Somewhat agree	Somewhat agree	Somewhat agree	Strongly agree	Neither agree nor disagree		Strongly agree	Strongly agree	Strongly agree	Somewhat agree
283	910	TRUE	Accept	Male		53	White/Caucasian	Married	Yes	Yes	1		4 year degree	Yes	6	$100,000 to < $120,000	Yes	Some	Most	None	None	Most	Some	Some	Yes	Some	Most	None	Some	Most	None	Yes	Most	None	Some	Some	Most	None	Lavender note	Neither agree nor disagree	Somewhat agree	Strongly disagree	Somewhat disagree	Strongly agree	Somewhat agree	Somewhat disagree	Neither agree nor disagree	Strongly disagree	Somewhat disagree
284	915	TRUE	Accept	Female		30	Multiracial	Other	Yes	No		1	Some college	Yes	3	< $10,000 per year	Yes	None	None	Some	Some	Most	None	Some	Yes	Most	None	Some	Some	Some	None	No							Lavender note	Somewhat agree	Somewhat disagree	Somewhat disagree	Somewhat disagree	Strongly agree	Strongly disagree	Strongly disagree	Strongly disagree	Strongly disagree	Strongly agree
285	919	TRUE	Accept	Female		39	Prefer not to answer	Other	Yes	No		3	Less than high school	No	1	< $10,000 per year	Yes	Most	None	None	Some	Some	None	Some	Yes	Some	None	Some	Some	Some	None	Yes	Some	None	None	Some	Some	None	Lavender note	Somewhat agree	Somewhat agree	Strongly agree	Somewhat agree	Somewhat disagree	Somewhat agree	Somewhat agree	Neither agree nor disagree	Somewhat agree	Somewhat agree
286	924	TRUE	Accept	Male		31	Black/African American	Married	Yes	Yes	2	4	4 year degree	Yes	5	$60,000 to < $80,000	No								Yes	Some	Some	Some	Most	Some	Some	Yes	Some	None	Some	Most	None	Some	Lavender note	Somewhat disagree	Strongly agree	Somewhat agree	Strongly agree	Somewhat disagree	Somewhat agree	Strongly agree	Somewhat agree	Somewhat agree	Strongly agree
287	926	TRUE	Accept	Female		62	White/Caucasian	Married	Yes	No		2	2 year degree	No	3	$20,000 to < $40,000	Yes	Most	None	None	Some	Some	None	Some	Yes	Most	None	None	Some	Some	None	Yes	Most	None	None	Some	Some	None	Lavender note	Strongly disagree	Strongly agree	Strongly agree	Strongly agree	Strongly disagree	Strongly agree	Strongly agree	Strongly agree	Strongly agree	Strongly agree
288	926	TRUE	Accept	Female		46	Multiracial	Other	Yes	Yes	1	2	Master's degree	Yes	4	$60,000 to < $80,000	Yes	None	Most	None	None	None	None	Some	Yes	None	Some	None	None	Some	None	Yes	None	Most	None	None	None	None	Lavender note	Strongly disagree	Strongly agree	Strongly agree	Strongly agree	Somewhat disagree	Strongly agree	Strongly agree	Strongly agree	Strongly agree	Somewhat agree
289	928	TRUE	Accept	Female		21	White/Caucasian	Other	Yes	No		3	Some college	Yes	6	$40,000 to < $60,000	Yes	Most	Some	Most	Most	None	Most	Some	Yes	Most	Some	Most	Most	Most	Some	No							Lavender note	Strongly agree	Strongly agree	Somewhat agree	Strongly agree	Strongly agree	Strongly agree	Strongly agree	Strongly agree	Strongly agree	Somewhat agree
290	929	TRUE	Accept	Prefer to self-describe	non-binary	24	Asian	In a cohabiting relationship	Yes	No		2	4 year degree	Other: Temporarily furloughed with no or partial salary or benefits	3	$80,000 to < $100,000	Yes	None	Some	None	None	Most	None	Some	Yes	None	Some	None	Some	None	Some	Yes	Some	Some	None	None	None	None	Lavender note	Somewhat disagree	Somewhat agree	Strongly agree	Strongly agree	Strongly disagree	Strongly agree	Somewhat agree	Somewhat agree	Somewhat agree	Somewhat agree
291	932	TRUE	Accept	Female		53	White/Caucasian	Married	Yes	Yes	2	4	Some college	Yes	5	$80,000 to < $100,000	Yes	None	None	Most	Some	None	None	Some	Yes	None	Some	None	Some	Some	Most	Yes	None	Some	None	Most	None	Most	Lavender note	Somewhat agree	Strongly disagree	Strongly agree	Somewhat agree	Strongly agree	Somewhat agree	Somewhat agree	Strongly disagree	Strongly disagree	Strongly disagree
292	932	TRUE	Accept	Female		66	Black/African American	Married	Yes	Yes	2	2	High school graduate	No	5	$40,000 to < $60,000	Yes	Some	Some	None	Some	Some	Some	Some	Yes	None	Some	None	Some	Some	Some	Yes	None	None	None	Some	Some	None	Lavender note	Somewhat disagree	Strongly agree	Strongly agree	Strongly agree	Strongly disagree	Strongly agree	Strongly agree	Strongly agree	Strongly agree	Strongly agree
293	933	TRUE	Accept	Male		27	Native American	Married	Yes	Yes	1	3	4 year degree	Yes	8	$60,000 to < $80,000	Yes	Some	Some	Most	Most	Some	Most	Some	Yes	Most	Some	Most	Most	Most	Some	Yes	Most	Most	Some	Some	Most	Most	Lavender note	Strongly disagree	Somewhat agree	Strongly agree	Strongly agree	Somewhat disagree	Neither agree nor disagree	Somewhat agree	Strongly agree	Strongly agree	Somewhat agree
294	935	TRUE	Accept	Female		41	White/Caucasian	In a cohabiting relationship	Yes	No		1	4 year degree	Yes	5	$40,000 to < $60,000	Yes	None	None	None	Most	None	Some	Some	Yes	None	None	Some	Most	Most	Some	Yes	None	Most	Some	Some	None	Some	Lavender note	Strongly disagree	Somewhat agree	Somewhat agree	Somewhat agree	Strongly disagree	Somewhat agree	Somewhat agree	Somewhat agree	Somewhat agree	Strongly agree
295	937	TRUE	Accept	Female		50	Black/African American	Other	Yes	No		2	Master's degree	No	2	$20,000 to < $40,000	Yes	None	Some	Some	Some	None	None	Some	Yes	Some	Most	None	Some	None	None	Yes	Some	Most	Some	Some	None	None	Lavender note	Somewhat agree	Somewhat agree	Somewhat agree	Somewhat agree	Somewhat agree	Somewhat agree	Somewhat agree	Somewhat agree	Somewhat agree	Somewhat agree
296	938	TRUE	Accept	Female		26	Multiracial	Other	Yes	No		2	Some college	Yes	4	$100,000 to < $120,000	Yes	Most	None	None	Some	Some	Some	Some	Yes	Some	None	None	Most	None	None	Yes	Some	None	None	Some	None	Most	Lavender note	Somewhat agree	Somewhat disagree	Strongly agree	Neither agree nor disagree	Somewhat disagree	Somewhat agree	Somewhat agree	Somewhat agree	Strongly agree	Somewhat agree
297	941	TRUE	Accept	Female		56	White/Caucasian	Other	Yes	No		1	Some college	Yes	2	$10,000 to < $20,000 per year	Yes	None	None	None	Some	Some	None	Some	Yes	None	None	Some	Some	Some	None	Yes	None	None	Some	Some	Some	None	Lavender note	Somewhat agree	Somewhat agree	Strongly agree	Somewhat agree	Somewhat agree	Strongly agree	Somewhat agree	Somewhat disagree	Somewhat agree	Somewhat agree
298	944	TRUE	Accept	Male		30	White/Caucasian	Married	Yes	No		2	Some college	Yes	6	$60,000 to < $80,000	Yes	None	None	None	None	None	None	Some	Yes	None	None	Most	None	None	None	Yes	None	None	Most	None	None	None	Lavender note	Strongly disagree	Strongly agree	Strongly agree	Strongly agree	Strongly disagree	Strongly agree	Strongly agree	Neither agree nor disagree	Strongly agree	Neither agree nor disagree
299	944	TRUE	Accept	Male		39	White/Caucasian	Married	Yes	Yes	2	2	High school graduate	Yes	3	$60,000 to < $80,000	Yes	None	Most	None	None	None	Some	Some	Yes	None	Some	None	Most	Some	Some	Yes	None	None	None	Some	Some	Some	Lavender note	Strongly disagree	Strongly agree	Strongly agree	Strongly agree	Somewhat disagree	Strongly agree	Strongly agree	Strongly agree	Strongly agree	Strongly agree
300	947	TRUE	Accept	Female		31	Asian	Other	No	No		4	2 year degree	Yes	3	$200,000 or more per year	Yes	Most	None	Some	Some	None	None	Some	Yes	Some	Some	Some	Some	None	None	Yes	Some	None	None	Some	None	None	Lavender note	Somewhat disagree	Strongly agree	Strongly agree	Strongly agree	Strongly disagree	Somewhat agree	Strongly agree	Strongly agree	Somewhat agree	Strongly agree
301	951	TRUE	Accept	Male		40	Black/African American	Married	Yes	Yes	1	3	4 year degree	Yes	9	$40,000 to < $60,000	Yes	Some	Most	Some	Most	Some	Some	Some	Yes	Some	Most	Some	Most	Some	Some	Yes	Some	Most	Most	Most	Some	Some	Lavender note	Somewhat agree	Strongly agree	Somewhat agree	Strongly agree	Somewhat agree	Strongly agree	Somewhat agree	Strongly agree	Somewhat agree	Strongly agree
302	953	TRUE	Accept	Male		66	White/Caucasian	Other	Yes	Yes	1	4	Some college	No	4	$10,000 to < $20,000 per year	Yes	None	Some	None	Some	Some	None	Some	Yes	None	Some	None	Some	Some	None	Yes	None	Some	None	Some	Some	None	Lavender note	Strongly disagree	Strongly agree	Strongly agree	Strongly agree	Strongly disagree	Strongly agree	Strongly agree	Strongly agree	Strongly agree	Strongly agree
303	954	TRUE	Accept	Female		65	White/Caucasian	Married	Yes	No		2	Some college	Yes	5	$20,000 to < $40,000	Yes	Most	None	None	Most	None	Some	Some	Yes	Most	None	None	Some	None	Some	Yes	Some	None	None	Most	None	Some	Lavender note	Strongly disagree	Strongly agree	Strongly agree	Strongly agree	Somewhat disagree	Strongly agree	Somewhat agree	Somewhat agree	Strongly agree	Strongly agree
304	956	TRUE	Accept	Male		38	White/Caucasian	Married	Yes	Yes	1	3	4 year degree	Yes	7	$100,000 to < $120,000	Yes	Most	Some	Some	Some	Most	Some	Some	Yes	Most	Some	Most	Some	Some	Most	No							Lavender note	Strongly disagree	Neither agree nor disagree	Strongly agree	Strongly agree	Somewhat disagree	Somewhat agree	Neither agree nor disagree	Strongly agree	Strongly disagree	Neither agree nor disagree
305	972	TRUE	Accept	Female		26	Black/African American	Other	Yes	No		4	4 year degree	Yes	7	$120,000 to < $140,000	Yes	None	None	None	Some	None	Some	Some	Yes	Some	Most	Some	Some	Some	Some	Yes	Most	None	None	Some	None	None	Lavender note	Somewhat disagree	Somewhat agree	Neither agree nor disagree	Somewhat agree	Somewhat agree	Neither agree nor disagree	Somewhat agree	Somewhat agree	Strongly agree	Neither agree nor disagree
306	973	TRUE	Accept	Male		73	White/Caucasian	Other	Yes	No		1	2 year degree	Yes	2	$10,000 to < $20,000 per year	Yes	None	None	Some	Some	None	Some	Some	Yes	Most	None	Some	None	None	Some	No							Lavender note	Strongly agree	Strongly disagree	Somewhat agree	Neither agree nor disagree	Strongly agree	Somewhat agree	Strongly disagree	Strongly disagree	Somewhat disagree	Strongly disagree
307	973	TRUE	Accept	Female		45	Multiracial	Other	Yes	Yes	6+	7	2 year degree	Yes	3	$20,000 to < $40,000	Yes	None	None	Most	Some	None	None	Some	Yes	None	None	None	Most	Most	Some	Yes	Some	None	None	Some	Some	Some	Lavender note	Strongly agree	Neither agree nor disagree	Somewhat agree	Strongly agree	Somewhat disagree	Somewhat agree	Somewhat agree	Neither agree nor disagree	Somewhat agree	Neither agree nor disagree
308	975	TRUE	Accept	Female		26	White/Caucasian	Married	Yes	Yes	2	4	2 year degree	Yes	6	$140,000 to < $160,000	Yes	Most	None	None	Some	None	None	Some	Yes	Most	None	None	Some	None	None	No							Lavender note	Strongly disagree	Strongly agree	Strongly agree	Strongly agree	Somewhat disagree	Somewhat agree	Somewhat agree	Strongly agree	Strongly agree	Strongly agree
309	975	TRUE	Accept	Male		48	White/Caucasian	Other	Yes	No		1	High school graduate	Yes	3	$10,000 to < $20,000 per year	Yes	Some	None	None	Some	None	Some	Some	Yes	Some	None	None	Some	Some	Some	Yes	Most	None	None	Some	Some	None	Lavender note	Somewhat disagree	Somewhat agree	Somewhat agree	Somewhat agree	Somewhat disagree	Somewhat agree	Somewhat agree	Somewhat agree	Somewhat agree	Neither agree nor disagree
310	978	TRUE	Accept	Female		51	White/Caucasian	Other	Yes	Yes	2	2	4 year degree	Yes	2	$20,000 to < $40,000	Yes	None	None	Most	Some	None	None	Some	Yes	None	None	None	Most	None	None	Yes	None	None	None	Most	None	None	Lavender note	Neither agree nor disagree	Neither agree nor disagree	Somewhat agree	Neither agree nor disagree	Somewhat disagree	Somewhat disagree	Neither agree nor disagree	Somewhat disagree	Neither agree nor disagree	Neither agree nor disagree
311	980	TRUE	Accept	Male		47	White/Caucasian	Married	Yes	Yes	2	4	4 year degree	Yes	8	$10,000 to < $20,000 per year	Yes	Most	Most	Most	Most	None	Some	Some	Yes	Most	Most	Most	Most	None	Some	Yes	Most	Most	Most	Most	None	Some	Lavender note	Somewhat agree	Neither agree nor disagree	Somewhat agree	Strongly agree	Somewhat agree	Strongly agree	Neither agree nor disagree	Somewhat agree	Strongly agree	Somewhat agree
312	980	TRUE	Accept	Female		53	White/Caucasian	Married	Yes	Yes	2	4	4 year degree	Yes	8	$20,000 to < $40,000	Yes	Most	Some	Some	Some	Some	Some	Some	Yes	Most	Some	Some	Some	Some	Some	Yes	Most	Some	None	Most	Some	Some	Lavender note	Neither agree nor disagree	Strongly agree	Strongly agree	Somewhat agree	Somewhat agree	Strongly agree	Neither agree nor disagree	Strongly agree	Somewhat agree	Strongly agree
313	980	TRUE	Accept	Female		29	Black/African American	In a cohabiting relationship	Yes	No		2	4 year degree	Yes	5	$80,000 to < $100,000	Yes	None	Some	Most	Some	Some	Some	Some	Yes	None	Some	Some	Some	Some	None	Yes	None	Most	Some	Some	Some	None	Lavender note	Somewhat agree	Strongly disagree	Somewhat disagree	Somewhat disagree	Strongly agree	Somewhat disagree	Somewhat disagree	Somewhat disagree	Strongly disagree	Strongly disagree
314	984	TRUE	Accept	Female		34	White/Caucasian	In a cohabiting relationship	Yes	Yes	1	3	Some college	Yes	5	$40,000 to < $60,000	Yes	None	None	Some	Some	Some	None	Some	Yes	None	None	Some	Some	Some	None	Yes	None	None	Some	Some	Some	None	Lavender note	Strongly disagree	Strongly agree	Strongly agree	Strongly agree	Strongly disagree	Somewhat agree	Somewhat agree	Somewhat agree	Strongly agree	Strongly agree
315	987	TRUE	Accept	Female		64	White/Caucasian	Married	Yes	Yes	2	4	2 year degree	Yes	6	$100,000 to < $120,000	Yes	Some	Some	Most	Most	Some	None	Some	Yes	Some	Some	Most	Most	Some	None	Yes	Most	Some	Most	Most	Some	None	Lavender note	Strongly disagree	Strongly agree	Strongly agree	Strongly agree	Somewhat disagree	Strongly agree	Strongly agree	Somewhat agree	Strongly agree	Strongly agree
316	989	TRUE	Accept	Female		46	Native American	Married	Yes	Yes	2	4	4 year degree	Yes	7	$60,000 to < $80,000	Yes	Some	Some	Most	Some	Some	Some	Some	Yes	Some	Most	Some	Some	Some	Most	Yes	Some	Most	Some	Some	Most	Most	Lavender note	Somewhat agree	Strongly agree	Somewhat agree	Somewhat agree	Neither agree nor disagree	Somewhat agree	Neither agree nor disagree	Strongly agree	Somewhat agree	Somewhat agree
317	990	TRUE	Accept	Male		56	White/Caucasian	Other	Yes	No		1	2 year degree	No	4	$10,000 to < $20,000 per year	Yes	None	None	Some	Some	None	None	Some	Yes	None	None	Some	Some	None	None	Yes	None	None	Some	Some	None	None	Lavender note	Neither agree nor disagree	Neither agree nor disagree	Somewhat agree	Neither agree nor disagree	Somewhat agree	Neither agree nor disagree	Neither agree nor disagree	Neither agree nor disagree	Neither agree nor disagree	Neither agree nor disagree
318	996	TRUE	Accept	Male		24	White/Caucasian	Married	Yes	Yes	1	3	Master's degree	Yes	9	$40,000 to < $60,000	Yes	Most	Some	Most	Some	Most	Some	Some	Yes	Some	Most	Some	Most	Some	Most	Yes	Some	Most	Most	Some	Most	Some	Lavender note	Somewhat agree	Neither agree nor disagree	Somewhat agree	Neither agree nor disagree	Somewhat agree	Neither agree nor disagree	Somewhat agree	Neither agree nor disagree	Somewhat agree	Neither agree nor disagree
319	997	TRUE	Accept	Female		59	White/Caucasian	Married	Yes	Yes	3	3	Some college	Yes	6	$60,000 to < $80,000	Yes	None	Most	Some	Some	None	Some	Some	Yes	None	Some	Some	Some	None	Some	Yes	None	Some	Some	Some	None	Some	Lavender note	Somewhat agree	Somewhat disagree	Somewhat agree	Somewhat disagree	Strongly agree	Somewhat disagree	Strongly disagree	Strongly disagree	Somewhat disagree	Strongly disagree
320	997	TRUE	Accept	Male		49	White/Caucasian	In a cohabiting relationship	Yes	No		1	2 year degree	No	1	< $10,000 per year	Yes	Most	Some	None	None	None	None	Some	Yes	Most	None	None	None	None	None	Yes	Most	None	None	None	None	None	Lavender note	Somewhat disagree	Somewhat agree	Strongly agree	Strongly agree	Somewhat disagree	Strongly agree	Somewhat agree	Somewhat agree	Strongly agree	Strongly agree
321	1003	TRUE	Accept	Female		54	White/Caucasian	Married	Yes	Yes	3	5	2 year degree	Yes	5	$40,000 to < $60,000	Yes	None	None	Some	Some	None	None	Some	Yes	None	None	Some	Some	None	Some	Yes	Some	Some	Some	Some	None	None	Lavender note	Strongly disagree	Strongly agree	Strongly agree	Strongly agree	Somewhat disagree	Strongly agree	Strongly agree	Somewhat agree	Strongly agree	Strongly agree
322	1005	TRUE	Accept	Female		25	White/Caucasian	Married	Yes	Yes	1	3	Master's degree	Yes	9	$60,000 to < $80,000	No								No							No							Lavender note	Neither agree nor disagree	Somewhat agree	Strongly agree	Somewhat agree	Neither agree nor disagree	Somewhat agree	Strongly agree	Somewhat agree	Neither agree nor disagree	Somewhat agree
323	1007	TRUE	Accept	Male		37	Multiracial	Married	Yes	Yes	3	5	4 year degree	Yes	7	$200,000 or more per year	Yes	None	None	None	Most	Some	None	Some	Yes	Most	None	None	Some	None	None	Yes	Most	None	None	Some	None	None	Lavender note	Strongly disagree	Somewhat agree	Strongly agree	Somewhat agree	Strongly disagree	Strongly agree	Strongly agree	Strongly agree	Strongly agree	Somewhat agree
324	1013	TRUE	Accept	Male		41	White/Caucasian	Married	Yes	Yes	1	4	4 year degree	Yes	7	$40,000 to < $60,000	Yes	Some	Some	Most	Some	Some	Most	Some	No							Yes	Most	Some	Some	Some	Some	Some	Lavender note	Neither agree nor disagree	Strongly agree	Strongly agree	Somewhat agree	Somewhat agree	Somewhat agree	Strongly agree	Strongly agree	Somewhat agree	Somewhat agree
325	1013	TRUE	Accept	Female		25	Asian	Married	Yes	Yes	1	3	4 year degree	Yes	5	$100,000 to < $120,000	Yes	Some	Some	Some	Some	Some	None	Some	Yes	None	Some	Some	Some	Some	Some	Yes	None	Some	Some	Some	Some	Some	Lavender note	Strongly disagree	Strongly agree	Strongly agree	Strongly agree	Strongly disagree	Strongly agree	Strongly agree	Strongly agree	Strongly agree	Strongly agree
326	1015	TRUE	Accept	Female		65	White/Caucasian	Other	Yes	Yes	3	8	High school graduate	Yes	3	$10,000 to < $20,000 per year	Yes	None	None	Some	Some	None	None	Some	Yes	None	None	Some	Some	None	None	Yes	None	None	Some	Some	None	None	Lavender note	Strongly disagree	Strongly agree	Strongly agree	Strongly agree	Somewhat disagree	Strongly agree	Somewhat agree	Neither agree nor disagree	Strongly agree	Strongly agree
327	1022	TRUE	Accept	Female		26	White/Caucasian	Married	Yes	Yes	2	4	4 year degree	Yes	10	$120,000 to < $140,000	Yes	Some	Most	Most	Some	None	Some	Some	Yes	Some	Most	Some	Some	Some	Some	Yes	Some	Most	Some	Some	Some	Some	Lavender note	Somewhat agree	Strongly agree	Somewhat agree	Strongly agree	Somewhat agree	Somewhat agree	Strongly agree	Somewhat agree	Strongly agree	Somewhat agree
328	1023	TRUE	Accept	Female		26	White/Caucasian	Married	Yes	Yes	3	5	4 year degree	Yes	10	$100,000 to < $120,000	Yes	Most	Most	Most	Most	Some	Most	Some	Yes	Most	Most	Most	Most	Most	Most	Yes	Most	Most	Most	Most	Most	Most	Lavender note	Strongly agree	Strongly agree	Strongly agree	Somewhat agree	Strongly agree	Somewhat agree	Strongly agree	Somewhat agree	Strongly agree	Somewhat agree
329	1025	TRUE	Accept	Male		39	White/Caucasian	In a cohabiting relationship	Yes	No		2	Some college	Yes	3	$20,000 to < $40,000	Yes	None	Most	None	None	None	None	Some	Yes	None	Most	None	None	None	None	Yes	Some	Most	None	None	None	None	Lavender note	Strongly disagree	Strongly agree	Strongly agree	Strongly agree	Strongly disagree	Strongly agree	Strongly agree	Strongly agree	Strongly agree	Strongly agree
330	1026	TRUE	Accept	Male		34	White/Caucasian	Other	Yes	Yes	3	4	4 year degree	Yes	6	$40,000 to < $60,000	Yes	Some	None	Some	None	Some	None	Some	Yes	Some	Some	Some	Some	None	None	Yes	Some	Some	Some	Some	None	None	Lavender note	Somewhat disagree	Strongly agree	Strongly agree	Strongly agree	Somewhat disagree	Somewhat agree	Somewhat agree	Somewhat agree	Strongly agree	Strongly agree
331	1028	TRUE	Accept	Female		42	Hispanic/Latino	In a cohabiting relationship	Yes	Yes	2	3	4 year degree	Yes	5	$80,000 to < $100,000	Yes	None	Most	Some	Some	None	Some	Some	Yes	Some	Some	None	Some	None	None	Yes	Some	Some	None	Some	None	None	Lavender note	Somewhat disagree	Strongly agree	Strongly agree	Strongly agree	Strongly disagree	Strongly agree	Somewhat agree	Strongly agree	Strongly agree	Strongly agree
332	1032	TRUE	Accept	Female		69	White/Caucasian	Other	Yes	Yes	2	1	Master's degree	No	6	$40,000 to < $60,000	Yes	Some	Some	Some	Some	None	Some	Some	Yes	Some	Some	None	Some	None	Some	Yes	Some	None	None	Some	None	Some	Lavender note	Strongly disagree	Strongly agree	Strongly agree	Strongly agree	Strongly disagree	Strongly agree	Strongly agree	Strongly agree	Strongly agree	Strongly agree
333	1034	TRUE	Accept	Female		52	White/Caucasian	Other	Yes	Yes	2	2	Some college	No	4	$20,000 to < $40,000	Yes	Some	Some	None	Some	None	Some	Some	Yes	Some	None	None	Some	Some	None	Yes	Most	None	None	Some	Some	Some	Lavender note	Strongly disagree	Strongly agree	Strongly agree	Strongly agree	Strongly disagree	Strongly agree	Strongly agree	Somewhat agree	Somewhat agree	Strongly agree
334	1036	TRUE	Accept	Female		39	White/Caucasian	In a cohabiting relationship	Yes	Yes	2	3	4 year degree	Yes	4	$40,000 to < $60,000	Yes	None	None	Some	Most	Some	None	Some	Yes	Some	None	None	Some	Some	None	Yes	Most	None	Some	None	None	None	Lavender note	Strongly disagree	Strongly agree	Strongly agree	Strongly agree	Strongly disagree	Strongly agree	Strongly agree	Strongly agree	Strongly agree	Strongly agree
335	1042	TRUE	Accept	Female		57	Hispanic/Latino	Other	Yes	No		2	4 year degree	Yes	7	$40,000 to < $60,000	Yes	Most	Some	None	Some	None	None	Some	Yes	Most	Some	None	Some	None	None	Yes	Most	Some	None	Some	None	None	Lavender note	Strongly disagree	Strongly agree	Strongly agree	Strongly agree	Strongly disagree	Strongly agree	Strongly agree	Strongly agree	Strongly agree	Strongly agree
336	1047	TRUE	Accept	Female		62	Black/African American	Married	Yes	No		2	2 year degree	Yes	4	$60,000 to < $80,000	Yes	None	None	Some	Some	None	Some	Some	Yes	None	None	Some	Some	None	Some	Yes	None	None	Some	Some	None	Some	Lavender note	Somewhat disagree	Neither agree nor disagree	Strongly agree	Strongly agree	Somewhat agree	Somewhat agree	Somewhat agree	Neither agree nor disagree	Somewhat agree	Somewhat agree
337	1047	TRUE	Accept	Female		42	White/Caucasian	Married	Yes	Yes	2	4	4 year degree	Yes	4	$60,000 to < $80,000	Yes	None	None	Some	Most	Some	Some	Some	Yes	None	None	Some	Most	Some	Some	Yes	Some	None	Some	Some	Some	Some	Lavender note	Strongly disagree	Strongly agree	Strongly agree	Strongly agree	Strongly disagree	Strongly agree	Strongly agree	Strongly agree	Strongly agree	Strongly agree
338	1049	TRUE	Accept	Male		39	White/Caucasian	Married	Yes	Yes	1	3	4 year degree	Yes	5	$80,000 to < $100,000	No								No							No							Lavender note	Somewhat disagree	Somewhat agree	Somewhat agree	Somewhat agree	Strongly disagree	Somewhat agree	Strongly agree	Strongly agree	Somewhat agree	Strongly agree
339	1051	TRUE	Accept	Male		70	White/Caucasian	Other	Yes	Yes	2	1	4 year degree	Yes	5	$20,000 to < $40,000	Yes	Some	Most	None	None	Some	Some	Some	Yes	None	Most	None	None	Some	Some	Yes	None	Most	None	None	Some	Some	Lavender note	Somewhat disagree	Somewhat agree	Strongly agree	Strongly agree	Somewhat disagree	Somewhat agree	Strongly agree	Neither agree nor disagree	Strongly agree	Strongly agree
340	1054	TRUE	Accept	Female		32	White/Caucasian	In a cohabiting relationship	Yes	Yes	1	4	2 year degree	Yes	3	$20,000 to < $40,000	Yes	None	None	Some	Some	Some	None	Some	Yes	None	None	Some	Some	Some	None	Yes	None	None	Some	Some	Some	None	Lavender note	Strongly disagree	Somewhat agree	Strongly agree	Strongly agree	Strongly disagree	Strongly agree	Strongly agree	Strongly agree	Strongly agree	Strongly agree
341	1055	TRUE	Accept	Female		30	White/Caucasian	Married	Yes	Yes	1	3	4 year degree	Yes	4	$40,000 to < $60,000	Yes	None	Some	Some	Some	Some	None	Some	Yes	None	Some	Some	Some	Some	None	Yes	None	Some	Some	Some	Some	None	Lavender note	Somewhat disagree	Strongly agree	Strongly agree	Strongly agree	Somewhat disagree	Somewhat agree	Somewhat agree	Neither agree nor disagree	Strongly agree	Strongly agree
342	1057	TRUE	Accept	Female		50	White/Caucasian	Other	Yes	No		2	2 year degree	Yes	3	< $10,000 per year	Yes	None	None		Most	None	None	Some	Yes	None	None	None	Most	None	None	Yes	None	None	None	Most	None	None	Lavender note	Somewhat disagree	Neither agree nor disagree	Somewhat agree	Neither agree nor disagree	Somewhat disagree	Somewhat agree	Somewhat agree	Neither agree nor disagree	Neither agree nor disagree	Somewhat disagree
343	1063	TRUE	Accept	Female		38	White/Caucasian	Married	Yes	Yes	3	7	2 year degree	Yes	6	$60,000 to < $80,000	Yes	Some	Some	None	Some	Some	None	Some	Yes	Some	None	None	Some	Some	None	Yes	Some	Some	None	None	Some	None	Lavender note	Strongly disagree	Strongly agree	Strongly agree	Strongly agree	Strongly disagree	Strongly agree	Strongly agree	Strongly agree	Strongly agree	Strongly agree
344	1070	TRUE	Accept	Female		51	White/Caucasian	Other	Yes	Yes	1	4	2 year degree	Yes	5	$10,000 to < $20,000 per year	Yes	None	Some	Some	Some	None	None	Some	Yes	None	Some	Some	Some	None	None	Yes	None	Some	Some	Some	Some	None	Lavender note	Somewhat disagree	Somewhat agree	Strongly agree	Strongly agree	Somewhat agree	Somewhat agree	Somewhat agree	Strongly disagree	Strongly agree	Strongly agree
345	1073	TRUE	Accept	Female		30	White/Caucasian	In a cohabiting relationship	Yes	Yes	1	4	4 year degree	Yes	5	$60,000 to < $80,000	Yes	None	None	None	Most	None	None	Some	Yes	None	None	None	Most	None	None	Yes	None	None	None	Most	None	None	Lavender note	Neither agree nor disagree	Strongly agree	Strongly agree	Strongly agree	Somewhat agree	Somewhat agree	Somewhat agree	Somewhat agree	Somewhat agree	Somewhat agree
346	1075	TRUE	Accept	Female		37	White/Caucasian	Other	Yes	Yes	1	2	4 year degree	Yes	7	$60,000 to < $80,000	Yes	Some	None	None	None	Some	None	Some	Yes	None	None	None	None	Most	None	Yes	Most	None	None	None	None	None	Lavender note	Strongly disagree	Strongly agree	Strongly agree	Strongly agree	Strongly disagree	Strongly agree	Strongly agree	Strongly agree	Strongly agree	Strongly agree
347	1080	TRUE	Accept	Male		34	White/Caucasian	Other	Yes	No		3	Some college	Yes	2	$10,000 to < $20,000 per year	Yes	Some	None	None	Some	None	Some	Some	Yes	Most	None	None	None	None	None	Yes	Most	None	None	None	None	Some	Lavender note	Strongly disagree	Strongly agree	Strongly agree	Strongly agree	Somewhat disagree	Strongly agree	Strongly agree	Somewhat disagree	Strongly agree	Strongly agree
348	1091	TRUE	Accept	Male		38	White/Caucasian	Married	Yes	Yes	2	4	4 year degree	Yes	8	$100,000 to < $120,000	Yes	Some	None	None	Some	None	None	Some	Yes	Some	None	None	Some	Some	None	Yes	Some	None	None	None	Most	None	Lavender note	Somewhat disagree	Somewhat agree	Somewhat agree	Somewhat agree	Somewhat disagree	Somewhat agree	Somewhat agree	Somewhat agree	Somewhat agree	Strongly agree
349	1092	TRUE	Accept	Female		64	White/Caucasian	Other	Yes	No		1	Some college	No	6	$20,000 to < $40,000	Yes	None	None	None	Some	Most	None	Some	Yes	Most	None	None	None	Some	None	Yes	Most	None	None	None	Most	None	Lavender note	Neither agree nor disagree	Neither agree nor disagree	Neither agree nor disagree	Neither agree nor disagree	Neither agree nor disagree	Neither agree nor disagree	Neither agree nor disagree	Neither agree nor disagree	Neither agree nor disagree	Neither agree nor disagree
350	1094	TRUE	Accept	Female		60	White/Caucasian	Other	Yes	Yes	1	2	2 year degree	Yes	3	$20,000 to < $40,000	Yes	Most	None	None	None	None	None	Some	Yes	Most	None	None	None	None	None	Yes	Most	None	None	None	None	None	Lavender note	Strongly disagree	Strongly agree	Strongly agree	Strongly agree	Strongly disagree	Strongly agree	Strongly agree	Strongly agree	Strongly agree	Strongly agree
351	1095	TRUE	Accept	Male		43	White/Caucasian	Married	Yes	Yes	2	4	4 year degree	Yes	5	$80,000 to < $100,000	No								No							No							Lavender note	Strongly disagree	Strongly agree	Strongly agree	Strongly agree	Strongly disagree	Strongly agree	Strongly agree	Strongly agree	Strongly agree	Strongly agree
352	1097	TRUE	Accept	Female		55	White/Caucasian	Other	Yes	Yes	1	1	4 year degree	Yes	4	$20,000 to < $40,000	Yes	None	Some	Some	Some	None	Some	Some	Yes	None	Some	Some	Some	Some	Some	Yes	None	Some	Some	Some	Some	Some	Lavender note	Neither agree nor disagree	Neither agree nor disagree	Neither agree nor disagree	Neither agree nor disagree	Somewhat agree	Neither agree nor disagree	Neither agree nor disagree	Neither agree nor disagree	Neither agree nor disagree	Neither agree nor disagree
353	1099	TRUE	Accept	Female		72	White/Caucasian	Married	Yes	Yes	3	2	Some college	Yes	3	$40,000 to < $60,000	Yes	None	None	None	None	Most	None	Some	Yes	None	None	None	Some	Most	Some	Yes	None	None	None	Some	Most	None	Lavender note	Somewhat disagree	Somewhat agree	Strongly agree	Somewhat agree	Somewhat agree	Strongly agree	Somewhat agree	Somewhat agree	Somewhat agree	Somewhat agree
354	1100	TRUE	Accept	Female		27	White/Caucasian	Other	Yes	No		3	Master's degree	Yes	3	$20,000 to < $40,000	Yes	None	None	None	Most	None	Some	Some	Yes	None	None	Some	Some	None	Some	Yes	None	None	Most	Some	None	Some	Lavender note	Somewhat disagree	Somewhat agree	Somewhat agree	Somewhat agree	Somewhat disagree	Somewhat agree	Strongly agree	Somewhat disagree	Somewhat agree	Somewhat agree
355	1102	TRUE	Accept	Female		29	White/Caucasian	In a cohabiting relationship	Yes	No		2	Some college	Yes	3	$20,000 to < $40,000	Yes	None	None	Most	Most	None	None	Some	Yes	None	None	Most	Most	Some	None	Yes	None	None	Most	Most	None	None	Lavender note	Somewhat disagree	Strongly agree	Strongly agree	Strongly agree	Strongly disagree	Somewhat agree	Strongly agree	Strongly agree	Strongly agree	Strongly agree
356	1103	TRUE	Accept	Male		64	White/Caucasian	Other	Yes	Yes	1	1	4 year degree	Yes	4	$20,000 to < $40,000	Yes	Some	None	None	Some	Some	None	Some	Yes	Some	None	None	None	Some	None	Yes	Most	None	None	None	Some	None	Lavender note	Strongly disagree	Strongly agree	Strongly agree	Strongly agree	Strongly disagree	Strongly agree	Strongly agree	Somewhat agree	Strongly agree	Strongly agree
357	1104	TRUE	Accept	Male		67	White/Caucasian	Other	Yes	No		1	4 year degree	No	3	$20,000 to < $40,000	Yes	Most	Some	Some	Some	None	None	Some	Yes	Most	Some	Some	None	None	None	Yes	Most	Some	None	Some	None	None	Lavender note	Somewhat disagree	Somewhat agree	Somewhat agree	Strongly agree	Somewhat disagree	Somewhat agree	Neither agree nor disagree	Neither agree nor disagree	Somewhat agree	Somewhat agree
358	1107	TRUE	Accept	Female		49	Black/African American	In a cohabiting relationship	Yes	Yes	1	3	4 year degree	Yes	5	$40,000 to < $60,000	Yes	Some	None	Some	Most	None	Most	Some	Yes	Some	Some	Some	Some	None	None	Yes	Some	Some	Some	Some	None	None	Lavender note	Strongly disagree	Strongly agree	Strongly agree	Strongly agree	Strongly disagree	Strongly agree	Strongly agree	Strongly agree	Strongly agree	Strongly agree
359	1109	TRUE	Accept	Female		36	Hispanic/Latino	Other	Yes	Yes	3	2	High school graduate	Yes	3	< $10,000 per year	Yes	None	None	Most	Most		None	Some	Yes	None	None	Some	Some	Some	None	Yes	None	None	Some	Some	Some	None	Lavender note	Strongly disagree	Somewhat agree		Strongly agree	Somewhat disagree	Strongly agree	Strongly agree	Strongly agree	Strongly agree	Strongly agree
360	1109	TRUE	Accept	Male		75	White/Caucasian	Other	Yes	No		1	4 year degree	No	3	$10,000 to < $20,000 per year	Yes	Most	None	None	Some	Some	Some	Some	Yes	Some	None	None	Some	Some	Some	Yes	Some	None	None	Some	Some	Some	Lavender note	Strongly agree	Somewhat agree	Somewhat agree	Somewhat agree	Strongly agree	Somewhat disagree	Somewhat disagree	Somewhat disagree	Neither agree nor disagree	Strongly disagree
361	1122	TRUE	Accept	Female		48	White/Caucasian	Married	Yes	Yes	2	4	4 year degree	Yes	7	$200,000 or more per year	Yes	Some	Some	Some	Some	Some	Some	Some	Yes	Some	None	Some	Some	None	Some	No							Lavender note	Neither agree nor disagree	Somewhat agree	Strongly agree	Strongly agree	Somewhat disagree	Strongly agree	Strongly agree	Strongly agree	Somewhat agree	Somewhat agree
362	1125	TRUE	Accept	Male		58	White/Caucasian	Other	Yes	No		1	High school graduate	No	4	< $10,000 per year	Yes	None	None	None	Some	None	None	Some	Yes	None	None	None	Some	None	None	Yes	None	None	None	Some	None	None	Lavender note	Somewhat disagree	Somewhat agree	Strongly agree	Strongly agree	Somewhat disagree	Somewhat agree	Strongly agree	Somewhat agree	Strongly agree	Somewhat agree
363	1131	TRUE	Accept	Female		30	White/Caucasian	Married	Yes	Yes	2	4	4 year degree	Yes	8	$80,000 to < $100,000	Yes	Most	Some	Some	Some	Most	Some	Some	Yes	Some	Some	Some	Most	None	Some	Yes	Most	Some	Some	Some	None	Most	Lavender note	Neither agree nor disagree	Neither agree nor disagree	Strongly agree	Somewhat agree	Strongly agree	Neither agree nor disagree	Somewhat agree	Strongly agree	Somewhat agree	Neither agree nor disagree
364	1131	TRUE	Accept	Female		48	White/Caucasian	Married	No	Yes	4	7	4 year degree	No	5	$60,000 to < $80,000	Yes	Some	None	None	None	Most	None	Some	Yes	Some	Some	Some	None	None	Some	No							Lavender note	Strongly disagree	Strongly agree	Strongly agree	Strongly agree	Strongly disagree	Strongly agree	Strongly agree	Strongly agree	Strongly agree	Strongly agree
365	1132	TRUE	Accept	Female		43	White/Caucasian	Married	Yes	Yes	2	4	Some college	Yes	5	$20,000 to < $40,000	Yes	Some	Some	None	Some	None	Some	Some	Yes	Some	None	None	Some	Some	None	Yes	Some	Some	None	Some	None	Some	Lavender note	Somewhat disagree	Strongly agree	Strongly agree	Strongly agree	Somewhat disagree	Strongly agree	Somewhat agree	Somewhat agree	Somewhat agree	Somewhat agree
366	1132	TRUE	Accept	Female		54	White/Caucasian	Other	Yes	Yes	4	2	2 year degree	Yes	5	$20,000 to < $40,000	Yes	Most	Some	Most	Some	Some	Some	Some	Yes	Most	Some	Most	Some	None	Some	Yes	Some	Most	Most	Some	Some	Some	Lavender note	Somewhat disagree	Somewhat disagree	Somewhat agree	Somewhat agree	Somewhat agree	Somewhat agree	Somewhat agree	Somewhat agree	Somewhat agree	Neither agree nor disagree
367	1134	TRUE	Accept	Male		39	Black/African American	Married	Yes	Yes	1	3	High school graduate	Yes	5	$60,000 to < $80,000	Yes	None	None	Some	Some	None	None	Some	Yes	Some	None	None	Some	None	Some	Yes	Some	None	None	Some	None	Some	Lavender note	Strongly disagree	Strongly agree	Strongly agree	Strongly agree	Strongly disagree	Strongly agree	Strongly agree	Strongly agree	Strongly agree	Strongly agree
368	1137	TRUE	Accept	Female		49	Multiracial	In a cohabiting relationship	Yes	Yes	1	2	4 year degree	Yes	6	$60,000 to < $80,000	Yes	Some	None	Some	Some	Some	None	Some	Yes	Some	None	None	Some	Some	Some	Yes	Some	None	Some	Some	None	None	Lavender note	Strongly disagree	Strongly agree	Strongly agree	Strongly agree	Strongly disagree	Strongly agree	Strongly agree	Somewhat agree	Strongly agree	Strongly agree
369	1152	TRUE	Accept	Male		53	White/Caucasian	Married	Yes	Yes	1	3	4 year degree	Yes	5	$40,000 to < $60,000	Yes	Some	Most	Some	Some	None	Most	Some	Yes	Most	Some	Some	Some	None	None	Yes	Most	Some	Some	Most	Some	None	Lavender note	Strongly agree	Strongly agree	Strongly agree	Strongly agree	Strongly agree	Strongly agree	Strongly agree	Strongly agree	Strongly agree	Strongly agree
370	1165	TRUE	Accept	Female		56	White/Caucasian	Other	Yes	Yes	2	2	2 year degree	Yes	2	$10,000 to < $20,000 per year	Yes	Most	None	Some	Some	Some	Some	Some	Yes	None	None	Most	Some	Some	Some	Yes	None	None	Some	Some	None	Some	Lavender note	Strongly disagree	Strongly agree	Strongly agree	Strongly agree	Somewhat agree	Somewhat agree	Somewhat agree	Somewhat agree	Strongly agree	Strongly agree
371	1168	TRUE	Accept	Male		22	Hispanic/Latino	Other	Yes	No		4	2 year degree	Yes	6	< $10,000 per year	Yes	None	Some	None	Most	Some	None	Some	No							No							Lavender note	Strongly disagree	Strongly agree	Strongly agree	Strongly agree	Somewhat disagree	Somewhat agree	Somewhat agree	Strongly agree	Somewhat agree	Strongly agree
372	1176	TRUE	Accept	Female		27	Black/African American	In a cohabiting relationship	Yes	Yes	2	4	High school graduate	No	2	$10,000 to < $20,000 per year	Yes	Some	None	Most	None	Most	None	Some	Yes	Some	None	Most	None	None	None	Yes	None	None	Most	None	None	None	Lavender note	Neither agree nor disagree	Somewhat agree	Somewhat agree	Somewhat agree	Strongly disagree	Somewhat agree	Somewhat agree	Strongly agree	Somewhat agree	Somewhat agree
373	1187	TRUE	Accept	Female		28	White/Caucasian	Married	Yes	Yes	1	3	4 year degree	Yes	8	$20,000 to < $40,000	Yes	Some	Some	Most	Some	Some	Some	Some	Yes	Some	Most	Some	Some	Some	Some	Yes	Some	Most	Some	Some	Some	Most	Lavender note	Neither agree nor disagree	Somewhat agree	Neither agree nor disagree	Somewhat agree	Neither agree nor disagree	Neither agree nor disagree	Somewhat agree	Neither agree nor disagree	Somewhat agree	Neither agree nor disagree
374	1193	TRUE	Accept	Female		38	Multiracial	Married	Yes	No		2	High school graduate	Yes	2	$10,000 to < $20,000 per year	Yes	None	None	None	Some	Some	Some	Some	Yes	None	None	None	Some	Some	Some	Yes	Some	None	None	Some	Some	None	Lavender note	Neither agree nor disagree	Strongly agree	Strongly agree	Somewhat agree	Somewhat disagree	Somewhat agree	Somewhat agree	Neither agree nor disagree	Neither agree nor disagree	Neither agree nor disagree
375	1197	TRUE	Accept	Male		25	White/Caucasian	Other	Yes	No		3	High school graduate	No	3	< $10,000 per year	Yes	None	None	None	Some	None	Some	Some	No							No							Lavender note	Somewhat disagree	Somewhat agree	Strongly agree	Strongly agree	Somewhat disagree	Somewhat agree	Somewhat agree	Somewhat agree	Strongly agree	Strongly agree
376	1199	TRUE	Accept	Female		30	White/Caucasian	Married	Yes	Yes	1		High school graduate	No	2	$10,000 to < $20,000 per year	Yes	None	Some	Some	Some	None	None	Some	Yes	None	Some	Some	Some	Some	None	Yes	None	Most		Some	None	None	Lavender note	Strongly disagree	Strongly agree	Strongly agree	Strongly agree	Strongly disagree	Strongly agree	Strongly agree	Strongly agree	Strongly agree	Strongly agree
377	1216	TRUE	Accept	Female		28	Black/African American	In a cohabiting relationship	Yes	Yes	1	3	4 year degree	Yes	4	$80,000 to < $100,000	Yes	Some	Some	Some	Some	None	None	Some	Yes	None	None	Some	Some	Some	None	No							Lavender note	Strongly disagree	Strongly agree	Strongly agree	Strongly agree	Strongly disagree	Strongly agree	Strongly agree	Strongly agree	Strongly agree	Strongly agree
378	1216	TRUE	Accept	Female		37	Black/African American	Married	Yes	Yes	1	3	Some college	Yes	5	$80,000 to < $100,000	Yes	Most	Some	None	Some	Some	None	Some	Yes	Most	None	None	Some	Some	None	Yes	Most	None	None	None	None	None	Lavender note	Strongly disagree	Strongly agree	Strongly agree	Strongly agree	Strongly disagree	Somewhat agree	Strongly agree	Somewhat agree	Strongly agree	Strongly agree
379	1216	TRUE	Accept	Male		27	White/Caucasian	Other	Yes	No		4	4 year degree	No	3	< $10,000 per year	Yes	None	None	None	Some	Most	None	Some	Yes	None	None	None	Some	Most	None	Yes	None	None	None	Some	Most		Lavender note	Strongly agree	Strongly disagree	Strongly disagree	Strongly disagree	Somewhat disagree	Strongly disagree	Somewhat agree	Strongly disagree	Strongly disagree	Strongly disagree
380	1217	TRUE	Accept	Male		50	White/Caucasian	Married	Yes	Yes	2	4	4 year degree	Yes	7	$140,000 to < $160,000	Yes	Most	None	Some	Some	None	None	Some	Yes	Most	Some	None	None	None	Some	Yes	Most	Some	None	Some	None	Some	Lavender note	Neither agree nor disagree	Strongly agree	Strongly agree	Strongly agree	Somewhat disagree	Somewhat agree	Strongly agree	Somewhat agree	Strongly agree	Strongly agree
381	1219	TRUE	Accept	Male		41	Black/African American	Married	Yes	Yes	2		4 year degree	Yes	9	$60,000 to < $80,000	Yes	Most	Some	Most	Some	Most	Some	Some	Yes	Most	Some	Most	Some	Most	Some	Yes	Most	Some	Most	Some	Most	Some	Lavender note	Strongly agree	Somewhat agree	Strongly agree	Somewhat agree	Strongly agree	Somewhat agree	Strongly agree	Somewhat agree	Somewhat agree	Strongly agree
382	1228	TRUE	Accept	Female		60	Hispanic/Latino	Other	No	Yes	3	1	Master's degree	Yes	5	$80,000 to < $100,000	Yes	None	None	None	None	None	None	Some	Yes	Some	None	None	None	None	None	No							Lavender note	Somewhat disagree	Somewhat agree	Somewhat agree	Somewhat agree	Neither agree nor disagree	Strongly agree	Neither agree nor disagree	Somewhat agree	Somewhat agree	Somewhat agree
383	1229	TRUE	Accept	Male		34	White/Caucasian	Married	Yes	Yes	1	3	2 year degree	Yes	4	$10,000 to < $20,000 per year	Yes	None	None	Some	Most	Most	None	Some	Yes	None	None	Some	Most	Most	None	Yes	None	Some	Some	Most	Most	None	Lavender note	Strongly disagree	Strongly agree	Strongly agree	Strongly agree	Somewhat disagree	Strongly agree	Strongly agree	Somewhat agree	Somewhat agree	Strongly agree
384	1233	TRUE	Accept	Female		55	White/Caucasian	Married	No	Yes	2	2	Some college	Yes	6	$40,000 to < $60,000	Yes	Most	None	Some	Some	Some	None	Some	Yes	Most	None	None	None	Some	None	Yes	Most	None	Some	None	Some	Some	Lavender note	Somewhat agree	Somewhat disagree	Somewhat agree	Somewhat agree	Somewhat agree	Neither agree nor disagree	Neither agree nor disagree	Strongly agree	Neither agree nor disagree	Neither agree nor disagree
385	1239	TRUE	Accept	Female		39	White/Caucasian	Other	Yes	Yes	2	4	High school graduate	No	3	$80,000 to < $100,000	No								Yes	Most	None	None	None	None	None	Yes	Most	None	None	None	None	None	Lavender note	Somewhat disagree	Somewhat agree	Somewhat agree	Somewhat agree	Somewhat disagree	Somewhat agree		Somewhat agree	Somewhat agree	Somewhat agree
386	1255	TRUE	Accept	Male		45	White/Caucasian	Other	Yes	No		2	2 year degree	Yes	10	$10,000 to < $20,000 per year	Yes	None	Most	None	None	Some	None	Some	Yes	None	Some	None	None	Some	None	Yes	None	None	None	None	Most	None	Lavender note	Strongly disagree	Strongly agree	Strongly agree	Strongly agree	Neither agree nor disagree	Strongly agree	Strongly agree	Somewhat agree	Strongly agree	Strongly agree
387	1260	TRUE	Accept	Male		23	White/Caucasian	Married	Yes	Yes	1	3	4 year degree	Yes	8	$40,000 to < $60,000	Yes	Some	Most	Some	Most	None	Some	Some	Yes	Some	Most	Some	Most	None	Some	Yes	Some	Most	Some	Most	None	Some	Lavender note	Somewhat agree	Somewhat agree	Strongly agree	Strongly agree	Somewhat disagree	Somewhat agree	Somewhat agree	Somewhat agree	Strongly agree	Neither agree nor disagree
388	1265	TRUE	Accept	Male		25	Hispanic/Latino	In a cohabiting relationship	Yes	Yes	1	4	4 year degree	Yes	5	$40,000 to < $60,000	Yes	Some	None	None	Some	None	None	Some	Yes	Most	None	None	None	None	None	Yes	Most	None	None	None	None	None	Lavender note	Somewhat agree	Neither agree nor disagree	Neither agree nor disagree	Somewhat agree	Somewhat agree	Neither agree nor disagree	Somewhat agree	Neither agree nor disagree	Somewhat agree	Somewhat agree
389	1267	TRUE	Accept	Male		37	White/Caucasian	Married	Yes	Yes	1	3	High school graduate	Yes	5	$80,000 to < $100,000	Yes	Most	None	Some	Some	None	None	Some	Yes	Most	None	Some	Some	None	None	Yes	Some	None	Some	Some	Most	None	Lavender note	Strongly disagree	Strongly agree	Strongly agree	Strongly agree	Strongly disagree	Strongly agree	Strongly agree	Strongly agree	Strongly agree	Strongly agree
390	1279	TRUE	Accept	Male		40	Hispanic/Latino	Married	Yes	Yes	2	4	4 year degree	Yes	4	$40,000 to < $60,000	Yes	Some	Some	Some	None	Some	Some	Some	Yes	None	Most	None	None	None	Some	No							Lavender note	Somewhat agree	Neither agree nor disagree	Neither agree nor disagree	Somewhat agree	Neither agree nor disagree	Somewhat agree	Somewhat agree	Neither agree nor disagree	Somewhat agree	Somewhat agree
391	1279	TRUE	Accept	Male		75	White/Caucasian	Married	Yes	Yes	3	2	2 year degree	No	5	$20,000 to < $40,000	Yes	None	Some	Some	Most	None	Some	Some	Yes	None	Some	Some	Most	None	Some	Yes	None	Some	Some	Most		Some	Lavender note	Strongly disagree	Strongly agree	Strongly agree	Strongly agree	Strongly disagree	Strongly agree	Strongly agree	Strongly agree	Strongly agree	Strongly agree
392	1282	TRUE	Accept	Male		43	Hispanic/Latino	Married	Yes	Yes	2	4	4 year degree	Yes	3	$40,000 to < $60,000	Yes	None	Some	Some	None	Some	Some	Some	No							Yes	None	Most	Some	None	None	None	Lavender note	Somewhat agree	Somewhat agree	Neither agree nor disagree	Somewhat agree		Strongly agree	Neither agree nor disagree	Somewhat agree	Somewhat agree	Neither agree nor disagree
393	1295	TRUE	Accept	Male		47	White/Caucasian	Other	Yes	No		1	High school graduate	No	4	$10,000 to < $20,000 per year	Yes	Some	None	Most	None	None	None	Some	Yes	None	None	Most	None	None	None	Yes	Some	None	Most	None	None	None	Lavender note	Neither agree nor disagree	Somewhat agree	Somewhat agree	Somewhat agree	Somewhat disagree	Neither agree nor disagree	Somewhat agree	Somewhat agree	Somewhat agree	Somewhat agree
394	1309	TRUE	Accept	Female		49	Black/African American	In a cohabiting relationship	Yes	Yes	2	4	4 year degree	Yes	7	$40,000 to < $60,000	Yes	Some	Some	Most	Most	Some	None	Some	Yes	None	None	Some	Most	Some	None	Yes	Some	None	Most	Most	Some	None	Lavender note	Strongly disagree	Strongly agree	Strongly agree	Strongly agree	Strongly disagree	Strongly agree	Strongly agree	Strongly agree	Strongly agree	Strongly agree
395	1310	TRUE	Accept	Male		30	White/Caucasian	Married	Yes	Yes	3	5	Master's degree	Yes	8	$200,000 or more per year	Yes	None	Some	None	Some	Some	Some	Some	No							Yes	Some	None	None	Some	None	Some	Lavender note	Strongly disagree	Strongly agree	Strongly agree	Strongly agree	Strongly disagree	Strongly agree	Strongly agree	Strongly agree	Strongly agree	Strongly agree
396	1322	TRUE	Accept	Male		39	Asian	Other	Yes	Yes	1	3	4 year degree	Yes	6	$60,000 to < $80,000	Yes	Some	None	Some	Most	Some	None	Some	Yes	Some	None	Some	Most	None	None	Yes	None	None	Some	Most	None	None	Lavender note	Somewhat disagree	Somewhat agree	Somewhat agree	Strongly agree	Somewhat agree	Neither agree nor disagree	Neither agree nor disagree	Somewhat disagree	Somewhat agree	Strongly agree
397	1329	TRUE	Accept	Female		53	Asian	Married	No	Yes	2	4	4 year degree	Yes	5	$60,000 to < $80,000	Yes	Some	None	None	Some	Some	Some	Some	Yes	Most	None	Some	Some	None	Some	Yes	Most	None	None	Some	None	Some	Lavender note	Strongly disagree	Strongly agree	Strongly agree	Strongly agree	Somewhat disagree	Strongly agree	Strongly agree	Somewhat agree	Somewhat agree	Strongly agree
398	1337	TRUE	Accept	Male		34	White/Caucasian	Other	Yes	No		3	4 year degree	Yes	4	< $10,000 per year	Yes	Some	Most	None	Some	None	None	Some	Yes	Some	Most	None	None	None	None	Yes	Some	Most	None	None	None	None	Lavender note	Neither agree nor disagree	Somewhat agree	Somewhat agree	Somewhat agree	Neither agree nor disagree	Somewhat agree	Somewhat agree	Neither agree nor disagree	Somewhat agree	Neither agree nor disagree
399	1343	TRUE	Accept	Prefer to self-describe	nonbinary	24	White/Caucasian	In a cohabiting relationship	Yes	No		3	Some college	No	3	$20,000 to < $40,000	Yes	None	Most	Some	Some	None	None	Some	Yes	None	Some	Some	Most	Some	None	Yes	None	None	Some	Most	Some	None	Lavender note	Strongly disagree	Strongly agree	Strongly agree	Strongly agree	Strongly disagree	Strongly agree	Strongly agree	Strongly agree	Strongly agree	Strongly agree
400	1353	TRUE	Accept	Female		34	White/Caucasian	In a cohabiting relationship	Yes	Yes	3	5	Some college	No	3	$20,000 to < $40,000	Yes	Most	None	Some	Some	None	None	Some	Yes	Most	None	None	None	Some	None	Yes	Some	None	Some	Some	None	None	Lavender note	Strongly disagree	Somewhat agree	Somewhat agree	Somewhat agree	Strongly disagree	Somewhat agree	Somewhat agree	Neither agree nor disagree	Strongly agree	Somewhat agree
401	1379	TRUE	Accept	Male		36	White/Caucasian	Married	Yes	Yes	2	4	4 year degree	Yes	6	$60,000 to < $80,000	Yes	None	None	Some	Some	None	None	Some	Yes	None	None	Some	Some	None	None	Yes	None	None	Some	Some	Some	None	Lavender note	Somewhat agree	Strongly agree	Somewhat agree	Neither agree nor disagree	Somewhat agree	Neither agree nor disagree	Somewhat agree	Somewhat agree	Neither agree nor disagree	Somewhat agree
402	1385	TRUE	Accept	Male		70	White/Caucasian	Married	Yes	Yes	3	2	4 year degree	No	3	$40,000 to < $60,000	Yes	Some	None	Some	Some	None	None	Some	Yes	Some	None	Some	Some	None	Some	Yes	Some	None	Some	Some	None	Some	Lavender note	Somewhat disagree	Somewhat agree	Somewhat agree	Strongly agree	Neither agree nor disagree	Somewhat agree	Somewhat agree	Somewhat agree	Somewhat agree	Somewhat agree
403	1386	TRUE	Accept	Female		63	White/Caucasian	Other	Yes	Yes	1	2	Some college	Yes	5	$40,000 to < $60,000	Yes	Most	None	None	None	Some	None	Some	Yes	Most	None	None	None	Some	None	Yes	Most	None	None	None	None	None	Lavender note	Strongly disagree	Strongly agree	Strongly agree	Strongly agree	Strongly disagree	Strongly agree	Strongly agree	Strongly agree	Strongly agree	Strongly agree
404	1391	TRUE	Accept	Female		41	White/Caucasian	Other	Yes	Yes	1	2	2 year degree	No	4	$10,000 to < $20,000 per year	Yes	Some	None	None	Some	Some	None	Some	Yes	Some	None	None	Some	Some	None	Yes	Most	None	None	None	Some	None	Lavender note	Strongly disagree	Strongly agree	Strongly agree	Strongly agree	Strongly disagree	Strongly agree	Strongly agree	Strongly agree	Strongly agree	Strongly agree
405	1399	TRUE	Accept	Female		38	Black/African American	Married	Yes	Yes	2	4	Some college	Yes	3	$60,000 to < $80,000	Yes	Some	Some	None	Some	Most	None	Some	Yes	Some	None	None	Some	Some	None	Yes	Some	None	None	Some	Some	None	Lavender note	Somewhat disagree	Somewhat agree	Somewhat agree	Somewhat agree	Somewhat disagree	Somewhat agree	Somewhat agree	Somewhat agree	Neither agree nor disagree	Somewhat agree
406	1407	TRUE	Accept	Female		29	White/Caucasian	Married	Yes	Yes	1	4	Master's degree	Yes	6	$10,000 to < $20,000 per year	Yes	Some	Some	Some	Some	None	None	Some	Yes	Some	Some	Some	Some	Some	None	Yes	Some	Some	Some	Some	Some	Some	Lavender note	Neither agree nor disagree	Strongly agree	Strongly agree	Somewhat agree	Strongly agree	Strongly agree	Somewhat agree	Somewhat agree	Strongly agree	Neither agree nor disagree
407	1417	TRUE	Accept	Male		30	White/Caucasian	Married	Yes	Yes	2	4	4 year degree	Yes	7	$40,000 to < $60,000	Yes	Most	Most	Most	Most	Some	Some	Some	Yes	Most	Most	Most	Most	Most	Some	Yes	Most	Most	Most	Some	Some	Some	Lavender note	Strongly disagree	Somewhat disagree	Somewhat disagree	Somewhat disagree	Neither agree nor disagree	Neither agree nor disagree	Neither agree nor disagree	Somewhat disagree	Neither agree nor disagree	Somewhat agree
408	1420	TRUE	Accept	Female		22	Asian	In a cohabiting relationship	Yes	No		6	4 year degree	Other: Temporarily furloughed with no or partial salary or benefits	3	$40,000 to < $60,000	No								Yes	Most	Some	None	Some	None	None	No							Lavender note	Strongly agree	Somewhat disagree	Somewhat agree	Somewhat agree	Somewhat agree	Somewhat disagree	Neither agree nor disagree	Somewhat disagree	Somewhat agree	Neither agree nor disagree
409	1420	TRUE	Accept	Female		31	White/Caucasian	Married	Yes	Yes	1	5	Master's degree	Yes	8	$40,000 to < $60,000	Yes	Some	Most	Some	Most	Some	Most	Some	Yes	Some	Some	Most	Most	Most	Some	Yes	Most	Most	Most	Most	Some	Some	Lavender note	Somewhat agree	Somewhat agree	Strongly agree	Strongly agree	Strongly agree	Strongly agree	Somewhat agree	Somewhat agree	Somewhat agree	Somewhat agree
410	1434	TRUE	Accept	Female		62	White/Caucasian	Other	Yes	Yes	1	0	4 year degree	Yes	6	$60,000 to < $80,000	Yes	Some	Some	None	None	None	None	Some	Yes	Some	Some	Some	Some	None	None	Yes	Some	Some	Some	Some	None	None	Lavender note	Strongly disagree	Strongly agree	Strongly agree	Strongly agree	Somewhat disagree	Strongly agree	Strongly agree	Strongly agree	Strongly agree	Strongly agree
411	1436	TRUE	Accept	Female		45	White/Caucasian	Married	Yes	Yes	3	5	Master's degree	Yes	8	$120,000 to < $140,000	No								No							No							Lavender note	Somewhat disagree	Strongly agree	Somewhat agree	Strongly agree	Somewhat disagree	Somewhat agree	Strongly agree	Strongly agree	Strongly agree	Strongly agree
412	1436	TRUE	Accept	Male		34	White/Caucasian	Married	Yes	No		2	High school graduate	Yes	6	$60,000 to < $80,000	Yes	Some	Some	None	Some	None	None	Some	Yes	None	Some	None	Some	None	None	Yes	Some	Some		Some	None	None	Lavender note	Strongly disagree	Strongly agree	Strongly agree	Strongly agree	Strongly disagree	Strongly agree	Strongly agree	Strongly agree	Strongly agree	Strongly agree
413	1459	TRUE	Accept	Male		63	White/Caucasian	Married	Yes	Yes	3	2	Some college	Yes	8	$120,000 to < $140,000	Yes	None	Some	None	Some	Some	None	Some	Yes	Some	None	None	None	None	Some	Yes	Most	None	None	Some	None	None	Lavender note	Strongly disagree	Strongly agree	Strongly agree	Strongly agree	Somewhat disagree	Strongly agree	Strongly agree	Somewhat agree	Strongly agree	Somewhat agree
414	1472	TRUE	Accept	Female		69	White/Caucasian	Married	Yes	No		2	2 year degree	No	4	$20,000 to < $40,000	Yes	None	Some	Some	Some	None	Some	Some	Yes	None	Some	Some	Most	None	Some	Yes	None	None	None	Most	None	Some	Lavender note	Strongly disagree	Strongly agree	Strongly agree	Somewhat agree	Somewhat disagree	Somewhat agree	Somewhat agree	Somewhat agree	Somewhat agree	Strongly agree
415	1480	TRUE	Accept	Female		27	White/Caucasian	Other	Yes	Yes	1	2	2 year degree	Yes	4	$40,000 to < $60,000	Yes	None	Some	Some	Some	None	Some	Some	Yes	None	None	None	Some	None	Some	Yes	None	None	Some	Some	Some	Some	Lavender note	Strongly disagree	Strongly agree	Strongly agree	Strongly agree	Strongly disagree	Somewhat agree	Strongly agree	Somewhat agree	Strongly agree	Strongly agree
416	1496	TRUE	Accept	Female		57	White/Caucasian	Other	Yes	Yes	1	1	Master's degree	No	8	$40,000 to < $60,000	Yes		None	None	Some	Some	None	Some	Yes	None	None	None	Some	Most	None	Yes	None	None	None	Some	None	None	Lavender note	Strongly agree	Neither agree nor disagree	Neither agree nor disagree	Somewhat agree	Somewhat disagree	Neither agree nor disagree	Somewhat agree	Strongly disagree	Neither agree nor disagree	Neither agree nor disagree
417	1518	TRUE	Accept	Female		24	White/Caucasian	Married	Yes	Yes	1	5	Professional or Doctorate degree	Yes	5	$20,000 to < $40,000	Yes	Some	Most	Some	Most	Some	Most	Some	Yes	Some	Most	Some	Some	None	Some	Yes	Some	Most	Some	Most	Some	Most	Lavender note	Somewhat agree	Neither agree nor disagree	Somewhat agree	Neither agree nor disagree	Neither agree nor disagree	Somewhat agree	Neither agree nor disagree	Somewhat agree	Neither agree nor disagree	Somewhat agree
418	1528	TRUE	Accept	Male		24	White/Caucasian	Other	Yes	Yes	1	5	4 year degree	Yes	6	$40,000 to < $60,000	No								No							Yes	Some	Most	Some	Some	None	None	Lavender note	Strongly disagree	Strongly agree	Strongly agree	Strongly agree	Strongly disagree	Strongly agree	Strongly agree	Strongly agree	Strongly agree	Strongly agree
419	1534	TRUE	Accept	Female		37	Asian	Married	No	Yes	2	4	Master's degree	Yes	7	$10,000 to < $20,000 per year	No								Yes	Some	None	None	Most	Most	Some	Yes	Some	None	None	Most	Most	None	Lavender note	Strongly agree	Somewhat agree	Somewhat agree	Somewhat agree	Strongly agree	Somewhat agree	Somewhat agree	Somewhat disagree	Somewhat disagree	Somewhat agree
420	1537	TRUE	Accept	Female		42	Asian	Other	No	Yes	1	2	High school graduate	Yes	1	< $10,000 per year	Yes	None	Most	None	Some	Some	Some	Some	Yes	Some	Some	None	Some	None	None	Yes	Some	Some	None	Some	None	None	Lavender note	Strongly agree	Strongly agree	Strongly agree	Strongly agree	Strongly disagree	Strongly agree	Somewhat agree	Somewhat disagree	Strongly agree	Strongly agree
421	1538	TRUE	Accept	Female		54	White/Caucasian	Other	Yes	Yes	1	4	2 year degree	Yes	3	$20,000 to < $40,000	Yes	None	Some	Some	Most	None	None	Some	Yes	None	Some	None	Some	None	Some	Yes	None	None	Some	Most	None	Some	Lavender note	Somewhat agree	Strongly disagree	Somewhat agree	Somewhat agree	Strongly agree	Neither agree nor disagree	Somewhat agree	Somewhat disagree	Somewhat disagree	Strongly disagree
422	1562	TRUE	Accept	Female		61	White/Caucasian	Other	Yes	No		1	2 year degree	Yes	4	$10,000 to < $20,000 per year	No								Yes	Some	None	None	Some	None	Some	Yes	None	None	None	Some	Some	Some	Lavender note	Somewhat agree	Somewhat disagree	Neither agree nor disagree	Somewhat disagree	Strongly agree	Somewhat disagree	Somewhat disagree	Somewhat disagree	Somewhat disagree	Somewhat disagree
423	1569	TRUE	Accept	Male		65	White/Caucasian	Married	Yes	Yes	1	2	4 year degree	No	4	$20,000 to < $40,000	Yes	Some	None	Some	Some	None	Some	Some	Yes	Some	None	Some	Some	None	Some	Yes	Some	None	Some	Some	None	Some	Lavender note	Strongly agree	Neither agree nor disagree	Somewhat agree	Somewhat agree	Neither agree nor disagree	Somewhat agree	Neither agree nor disagree	Somewhat agree	Somewhat agree	Neither agree nor disagree
424	1576	TRUE	Accept	Female		24	White/Caucasian	Married	Yes	Yes	1	3	4 year degree	Yes	7	$100,000 to < $120,000	Yes	Most	Some	Some	Some	None	Some	Some	Yes	Some	Some	Some	Some	Some	Some	Yes	None	None	Some	Some	None	Some	Lavender note	Somewhat disagree	Somewhat agree	Somewhat agree		Somewhat agree	Strongly agree	Somewhat agree	Strongly agree	Somewhat agree	Strongly agree
425	1591	TRUE	Accept	Female		45	White/Caucasian	Other	Yes	No		1	Some college	Yes	2	< $10,000 per year	Yes	Some	None	Some	None	None	Some	Some	Yes	Some	None	Some	None	None	Some	Yes	Most	None	Some	None	None	Some	Lavender note	Somewhat agree	Strongly disagree	Somewhat disagree	Somewhat disagree	Strongly agree	Strongly disagree	Strongly disagree	Strongly disagree	Somewhat disagree	Strongly disagree
426	1594	TRUE	Accept	Female		48	White/Caucasian	Married	Yes	Yes	2	4	4 year degree	Yes	8	$20,000 to < $40,000	Yes	Most	Some	Some	Some	Some	Most	Some	Yes	Most	Some	Most	Some	Some	Most	Yes	Most	Some	Most	Some	Most	Some	Lavender note	Strongly agree	Somewhat agree	Somewhat agree	Somewhat agree	Somewhat agree	Strongly agree	Somewhat agree	Neither agree nor disagree	Neither agree nor disagree	Somewhat agree
427	1605	TRUE	Accept	Male		26	Native American	Married	Yes	Yes	2	5	4 year degree	Yes	8	$80,000 to < $100,000	Yes	Most	Some	Most	Some	Most	Most	Some	Yes	Most	Most	Some	Some	Some	Most	Yes	Most	Some	Most	Some	Most	Some	Lavender note	Strongly agree	Strongly agree	Strongly agree	Strongly agree	Strongly agree	Strongly agree	Strongly agree	Strongly agree	Strongly agree	Strongly agree
428	1618	TRUE	Accept	Male		33	White/Caucasian	Married	Yes	Yes	1	3	4 year degree	Yes	7	$80,000 to < $100,000	Yes	Most	None	None	None	None	None	Some	Yes	Most	None	None	None	Some	None	Yes	Most	None	None	None	Some	None	Lavender note	Strongly disagree	Strongly agree	Strongly agree	Strongly agree	Strongly disagree	Strongly agree	Strongly agree	Strongly agree	Strongly agree	Strongly agree
429	1648	TRUE	Accept	Male		25	White/Caucasian	Married	Yes	Yes	1	3	Master's degree	Yes	8	$60,000 to < $80,000	No								Yes	None	Most	Most	Most	None	Most	Yes	Some	Most	Most	Most	None	Most	Lavender note	Somewhat agree	Strongly agree	Strongly agree	Neither agree nor disagree	Somewhat agree	Neither agree nor disagree	Neither agree nor disagree	Somewhat agree	Strongly agree	Neither agree nor disagree
430	1653	TRUE	Accept	Male		25	Asian	In a cohabiting relationship	No	No		2	4 year degree	Yes	5	$80,000 to < $100,000	Yes	Most	None	None	None	None	None	Some	Yes	Most	None	None	None	None	None	Yes	Most	None	None	None	None	None	Lavender note	Neither agree nor disagree	Strongly agree	Strongly agree	Strongly agree	Somewhat disagree	Strongly agree	Strongly agree	Somewhat agree	Strongly agree	Strongly agree
431	1678	TRUE	Accept	Female		28	White/Caucasian	Other	Yes	Yes	3	4	Some college	Yes	4	$40,000 to < $60,000	Yes	Some	None	None	Some	None	None	Some	Yes	Some	None	None	Some	None	None	Yes	None	None	Some	Some	None	None	Lavender note	Neither agree nor disagree	Neither agree nor disagree	Somewhat agree	Somewhat agree	Somewhat disagree	Somewhat agree	Strongly agree	Somewhat agree	Neither agree nor disagree	Somewhat disagree
432	1712	TRUE	Accept	Female		27	White/Caucasian	Married	Yes	No		2	4 year degree	Yes	2	$100,000 to < $120,000	Yes	None	Most	None	None	None	None	Some	Yes	None	None	None	None	None	Some	Yes	Most	Some	None	None	None	None	Lavender note	Strongly disagree	Somewhat agree	Strongly agree	Somewhat agree	Somewhat disagree	Somewhat agree	Somewhat agree	Somewhat disagree	Somewhat disagree	Somewhat agree
433	1749	TRUE	Accept	Female		39	Asian	Married	Yes	Yes	2	4	4 year degree	Yes	7	$140,000 to < $160,000	Yes	Most	Some	None	None	None	None	Some	Yes	Most	Some	None	None	None	None	Yes	Most	None	None	None	None	None	Lavender note	Strongly disagree	Strongly agree	Strongly agree	Strongly agree	Strongly disagree	Strongly agree	Strongly agree	Strongly agree	Strongly agree	Strongly agree
434	1766	TRUE	Accept	Female		32	White/Caucasian	In a cohabiting relationship	Yes	Yes	1	3	4 year degree	Yes	4	$40,000 to < $60,000	Yes	None	Most	None	Some	None	None	Some	Yes	None	Most	None	None	Some	None	Yes	Some	Most	None	None	Some	None	Lavender note	Somewhat disagree	Somewhat agree	Strongly agree	Strongly agree	Somewhat disagree	Somewhat agree	Strongly agree	Strongly agree	Strongly agree	Strongly agree
435	1796	TRUE	Accept	Male		29	White/Caucasian	In a cohabiting relationship	Yes	Yes	2	4	High school graduate	Yes	3	$20,000 to < $40,000	Yes	None	None	Some	Some	Some	None	Some	Yes	None	None	Some	Some	Some	None	Yes	None	None	Some	Some	Some	None	Lavender note	Somewhat disagree	Somewhat agree	Somewhat agree	Somewhat agree	Somewhat agree	Somewhat agree	Somewhat agree	Somewhat agree	Somewhat agree	Somewhat agree
436	1824	TRUE	Accept	Male		40	Hispanic/Latino	Married	Yes	Yes	2	4	4 year degree	Yes	7	$40,000 to < $60,000	Yes	Some	Some	Some	Some	Some	Most	Some	Yes	Most	Some	Some	Some	Some	Some	Yes	Some	Some	None	Some	Some	Some	Lavender note	Somewhat agree	Somewhat agree	Neither agree nor disagree	Somewhat agree	Somewhat agree	Somewhat agree	Strongly agree	Strongly agree	Somewhat agree	Somewhat agree
437	1827	TRUE	Accept	Female		30	White/Caucasian	In a cohabiting relationship	Yes	Yes	1	3	Some college	No	2	< $10,000 per year	Yes	Some	None	Some	Most	None	Some	Some	Yes	None	None	Some	Some	None	Most	Yes	Some	None	Some	Most	None	Some	Lavender note	Strongly disagree	Somewhat agree	Strongly agree	Strongly agree	Strongly disagree	Strongly agree	Somewhat agree	Somewhat agree	Strongly agree	Strongly agree
438	1881	TRUE	Accept	Female		30	White/Caucasian	Married	Yes	Yes	1	3	Master's degree	Yes	6	$60,000 to < $80,000	No								Yes	Most	Some	Most	Most	Some	Most	Yes	Most	Some	Most	Most	Some	Most	Lavender note	Somewhat disagree	Somewhat agree	Somewhat agree	Somewhat agree	Somewhat agree	Somewhat agree	Neither agree nor disagree	Somewhat agree	Somewhat agree	Neither agree nor disagree
439	1923	TRUE	Accept	Male		27	White/Caucasian	Other	Yes	No		2	Some college	Yes	6	$40,000 to < $60,000	No								No							No							Lavender note	Strongly disagree	Strongly disagree	Somewhat agree	Somewhat agree	Somewhat disagree	Somewhat disagree	Somewhat agree	Strongly agree	Strongly agree	Somewhat agree
440	1934	TRUE	Accept	Male		61	White/Caucasian	Other	Yes	No		1	4 year degree	Yes	3	$20,000 to < $40,000	Yes	Some	None	None	Some	None	None	Some	Yes	Most	None	None	Some	Some	None	Yes	Most	None	None	Some	Some	None	Lavender note	Somewhat disagree	Somewhat agree	Strongly agree	Somewhat agree	Somewhat disagree	Somewhat agree	Strongly agree	Somewhat agree	Somewhat agree	Somewhat agree
441	1978	TRUE	Accept	Female		34	White/Caucasian	Married	Yes	Yes	2	5	2 year degree	Yes	5	$60,000 to < $80,000	Yes	None	Some	Some	Some	Some	Some	Some	No							Yes	None	Some	Some	Some	Some	Some	Lavender note	Strongly disagree	Strongly agree	Strongly agree	Strongly agree	Strongly disagree	Strongly agree	Strongly agree	Strongly agree	Strongly agree	Strongly agree
442	1979	TRUE	Accept	Male		28	Black/African American	Married	Yes	Yes	1	3	4 year degree	Yes	5	$20,000 to < $40,000	Yes	Some	None	Some	Some	None	Some	Some	No							No							Lavender note	Somewhat disagree	Strongly agree	Strongly agree	Strongly agree	Somewhat disagree	Somewhat agree	Somewhat agree	Somewhat agree	Somewhat agree	Somewhat agree
443	2012	TRUE	Accept	Female		25	White/Caucasian	Married	Yes	Yes	1	3	4 year degree	Yes	10	$120,000 to < $140,000	Yes	Most	Some	Most	Most	Some	Some	Some	Yes	Most	Some	Most	Most	Some	Some	Yes	Most	Some	Most	Most	Most	Some	Lavender note	Somewhat agree	Somewhat agree	Somewhat agree	Somewhat agree	Somewhat disagree	Neither agree nor disagree	Strongly agree	Somewhat agree	Neither agree nor disagree	Strongly agree
444	2030	TRUE	Accept	Male		49	Asian	In a cohabiting relationship	No	Yes	1	3	Master's degree	Yes	4	$40,000 to < $60,000	Yes	None	Some	Most	Some	None	Some	Some	Yes	None	None	Most	Some	None	Some	Yes	None	None	Most	Some	None	Some	Lavender note	Strongly disagree	Strongly agree	Strongly agree	Strongly agree	Strongly disagree	Somewhat agree	Strongly agree	Somewhat agree	Strongly agree	Strongly agree
445	2068	TRUE	Accept	Female		57	White/Caucasian	Married	Yes	Yes	2	4	4 year degree	Yes	7	$20,000 to < $40,000	Yes	Most	Most	Most	Most	None	Some	Some	Yes	Most	Most	Most	Most	Some	Some	Yes	Most	Most	Most	Most	Some	Some	Lavender note	Somewhat agree	Somewhat agree	Somewhat agree	Strongly agree	Somewhat agree	Neither agree nor disagree	Somewhat agree	Neither agree nor disagree	Somewhat agree	Strongly agree
446	2146	TRUE	Accept	Female			Hispanic/Latino	Married	Yes	No		2	Some college	Yes	3	$40,000 to < $60,000	Yes	None	None	Most	Most	None	Some	Some	Yes	None	None	Most	Some	None	Some	Yes	None	None	Most	Some	None	Some	Lavender note	Strongly disagree	Strongly agree	Strongly agree	Strongly agree	Strongly disagree	Strongly agree	Strongly agree	Strongly agree	Strongly agree	Strongly agree
447	2187	TRUE	Accept	Female		30	Black/African American	Married	Yes	Yes	2	4	4 year degree	Yes	5	$60,000 to < $80,000	Yes	Some	None	Some	Most	None	None	Some	No							No							Lavender note	Strongly disagree	Strongly agree	Strongly agree	Strongly agree	Strongly disagree	Somewhat agree	Strongly agree	Strongly agree	Strongly agree	Strongly agree
448	2187	TRUE	Accept	Male		46	White/Caucasian	Married	Yes	Yes	2	2	2 year degree	No	3	$20,000 to < $40,000	Yes	Most	None	None	Some	Some	None	Some	Yes	Some	None	None	None	Some	None	Yes	None	None	None	None	Some	None	Lavender note	Somewhat agree	Somewhat agree	Somewhat agree	Somewhat agree	Strongly agree	Neither agree nor disagree	Somewhat agree	Somewhat agree	Somewhat agree	Strongly agree
449	2189	TRUE	Accept	Female		25	White/Caucasian	In a cohabiting relationship	Yes	Yes	1	1	4 year degree	Yes	3	$60,000 to < $80,000	Yes	Some	None	Some	Some	Most	Some	Some	Yes	None	Some	None	Some	Some	None	Yes	Some	Some	Most	None	Most	Some	Lavender note	Strongly disagree	Somewhat agree	Somewhat agree	Somewhat disagree	Strongly agree	Neither agree nor disagree	Somewhat disagree	Strongly agree	Neither agree nor disagree	Somewhat agree
450	2208	TRUE	Accept	Female		62	Asian	Other	No	No		3	4 year degree	No	6	$20,000 to < $40,000	Yes	None	Some	None	Most	Some	None	Some	Yes	None	None	None	Some	Some	None	Yes	None	None	None	Some	Some	Some	Lavender note	Strongly disagree	Strongly agree	Strongly agree	Strongly agree	Strongly agree	Strongly agree	Strongly agree	Strongly agree	Strongly agree	Strongly agree
451	2208	TRUE	Accept	Male		44	White/Caucasian	Married	Yes	Yes	2	4	4 year degree	Yes	4	$100,000 to < $120,000	Yes	Most	None	None	None	None	None	Some	Yes	Most	None	None	None	None	None	Yes	Most	None	None	None	None	None	Lavender note	Strongly disagree	Strongly agree	Strongly agree	Strongly agree	Somewhat disagree	Strongly agree	Strongly agree	Somewhat agree	Somewhat agree	Strongly agree
452	2224	TRUE	Accept	Female		36	Black/African American	Married	Yes	Yes	2	4	Some college	Yes	6	$100,000 to < $120,000	Yes	Most	None	None	None	None	None	Some	Yes	Most	None	None	None	None	None	Yes	Most	None	None	None	None	None	Lavender note	Somewhat disagree	Somewhat agree	Strongly agree	Somewhat agree	Strongly disagree	Somewhat disagree	Somewhat agree	Strongly agree	Somewhat agree	Strongly agree
453	2516	TRUE	Accept	Female		22	White/Caucasian	In a cohabiting relationship	Yes	No		2	High school graduate	No	4	$20,000 to < $40,000	Yes	Some	None	Most	Some	None	None	Some	Yes	None	None	Some	Some	None	None	Yes	None	None	Some	Most	None	None	Lavender note	Somewhat agree	Somewhat disagree	Somewhat disagree	Somewhat disagree	Somewhat agree	Somewhat disagree	Somewhat disagree	Somewhat disagree	Somewhat disagree	Somewhat disagree
454	2812	TRUE	Accept	Female		37	Black/African American	Other	Yes	Yes	2	3	Some college	No	2	< $10,000 per year	Yes	Some	None	Some	Some	None	None	Some	Yes	Some	None	None	Some	None	None	Yes	Some	None	None	Some	None	None	Lavender note	Strongly disagree	Strongly agree	Strongly agree	Strongly agree	Somewhat disagree	Strongly agree	Strongly agree	Strongly agree	Strongly agree	Strongly agree
455	2835	TRUE	Accept	Male		35	White/Caucasian	Married	Yes	Yes	1	3	Some college	Yes	6	$60,000 to < $80,000	Yes	None	None	Most	None	None	None	Some	Yes	None	None	Most	None	None	None	Yes	None	None	Most	None	None	None	Lavender note	Strongly disagree	Strongly agree	Strongly agree	Strongly agree	Strongly disagree	Strongly agree	Strongly agree	Strongly agree	Strongly agree	Strongly agree
456	2906	TRUE	Accept	Male		24	White/Caucasian	Married	Yes	No		2	4 year degree	Yes	3	$40,000 to < $60,000	Yes	Most	None	None	None	None	None	Some	Yes	Most	None	None	None	None	None	Yes	Most	None	None	None	None	None	Lavender note	Strongly disagree	Strongly agree	Strongly agree	Strongly agree	Strongly disagree	Strongly agree	Strongly agree	Strongly agree	Strongly agree	Strongly agree
[truncated: 22 more columns]
